# Supplementary material for: Aberrant neuronal activity-induced signaling and gene expression in a mouse model of RASopathy
Source: PLoS Genet. 2017 Mar 27;13(3):e1006684. doi: 10.1371/journal.pgen.1006684 (PMC5386306; doi:10.1371/journal.pgen.1006684)
Supplement: S1 Table — The statistical comparison of the surface and total synaptic expression of glutamate receptors subunits: The intensity of the specific synaptic immunofluorescence (S1.1) and the density of the staining i.e. number of puncta per 20 μm long segments of dendrites (S1.2) are shown here. Statistical analyses were calculated using unpaired t-test (ns: not significant, *p<0.05, **p<0.01, ***p<0.001). Data are presented as mean ± SEM. (XLSX) [file pgen.1006684.s009.xlsx]

## Sheet: Tabelle1
	S1.1 Table: Synaptic expression of glutamate receptors
	Receptor antibody	Surface staining			Total staining			Relative Change: Surface/Total
		Ptpn11D61Y % of control	Statistical Result	n (control vs. Ptpn11D61Y)	Ptpn11D61Y % of CTRL	Statistical Result	n (control vs. Ptpn11D61Y)
	GluN2A	105 ± 6	ns	27 vs. 32	91 ± 4	ns	39 vs. 39	1.15338
	GlunN2B	72 ± 5	p=0.0002	41 vs. 42	95 ± 4	ns	48 vs. 44	0.756958
	GluN1	116 ± 10	ns	32 vs. 29	83 ± 13	ns	29 vs. 31	1.40576
	GluA1	95 ± 4	ns	26 vs. 24	74 ± 5	p=0.0002	32 vs. 30	1.28826
	GluA2	86 ± 4	ns (p=0.0483)	26 vs. 27	90 ± 5	ns	29 vs. 28	0.953822
	panGluA	116 ± 7	ns	31 vs. 30	91 ± 6	ns	45 vs. 41	1.2766
	S1.2 Table: Glutamate receptor density
	Receptor antibody	Surface puncta			Total puncta
		control vs. Ptpn11D61Y Mean ± SEM	Statistical Result	n (control vs. Ptpn11D61Y)	control vs. Ptpn11D61Y Mean ± SEM	Statistical Result	n (control vs. Ptpn11D61Y)
	GluN2A	36 ± 4 vs. 40 ± 3	ns	27 vs. 32	41 ± 2 vs. 42 ± 2	ns	39 vs. 39
	GlunN2B	29 ± 3 vs. 29 ± 4	ns	41 vs. 42	55 ± 3 vs. 52 ± 3	ns	48 vs. 44
	GluN1	46 ± 3 vs. 43 ± 3	ns	32 vs. 29	35 ± 3 vs. 30 ± 3	ns	29 vs. 31
	GluA1	9 ± 1 vs. 10 ± 1	ns	26 vs. 24	48 ± 2 vs. 37 ± 2	ns (p=0.0020)	32 vs. 30
	GluA2	11 ± 2 vs. 12 ± 2	ns	26 vs. 27	27 ± 3 vs. 20 ± 3	ns	29 vs. 28
	panGluA	15 ± 1 vs. 17 ± 2	ns	31 vs. 30	17 ± 2 vs. 14 ± 2	ns	45 vs. 41
