# Supplementary material for: Aberrant neuronal activity-induced signaling and gene expression in a mouse model of RASopathy
Source: PLoS Genet. 2017 Mar 27;13(3):e1006684. doi: 10.1371/journal.pgen.1006684 (PMC5386306; doi:10.1371/journal.pgen.1006684)
Supplement: S2 Table — Full lists of DEGs for Ptpn11D61Y B vs. control B (A), control S vs. B (B), Ptpn11D61Y S vs. B (C) and Ptpn11D61Y S vs. control S (D) including fold changes and ANOVA p-values are provided. (XLSX) [file pgen.1006684.s010.xlsx]

## Sheet: Ptpn11D61Y B vs. control B
Transcript ID	Ptpn11D61Y B Bi-weight Avg Signal (log2)	control B Bi-weight Avg Signal (log2)	Fold Change (linear) (Ptpn11D61Y vs. Control)	ANOVA p-value	Gene Symbol	Description					Datasets compared: PtpnD61Y B vs. Control B
17257593	4.56	3.59	1.95	0.000555	Gm22711	predicted gene, 22711
17537901	4.73	5.31	-1.5	0.000577	n-R5s12	nuclear encoded rRNA 5S 12					Filter criteria: 1.5 Fold change (Up/Down); p<0.05
17501133	3.08	2.3	1.71	0.000612	Gm2516	predicted gene 2516
17488850	3.33	4.38	-2.07	0.00068	Catsperg2	catsper channel auxiliary subunit gamma 2
17387831	3.39	2.6	1.72	0.0007	Olfr1180	olfactory receptor 1180
17380838	3.11	0.49	6.16	0.000773	Gm22502	predicted gene, 22502
17463501	7.61	6.74	1.83	0.002103	Clec2d	C-type lectin domain family 2, member d
17284536	5.88	5	1.85	0.002403	Ighv1-22	immunoglobulin heavy variable 1-22
17535982	0	1.03	-2.04	0.002405	Gm15384	predicted gene 15384
17446515	3.67	4.27	-1.52	0.002558	4930584F24Rik	RIKEN cDNA 4930584F24 gene
17328118	5.09	5.71	-1.54	0.002823	Prm1	protamine 1
17216244	4.02	3.16	1.81	0.002872
17302303	2.92	2.3	1.53	0.003202	Gm23278	predicted gene, 23278
17246231	5.95	5.24	1.63	0.003231	Erbb3	v-erb-b2 erythroblastic leukemia viral oncogene homolog 3 (avian)
17509125	2.59	0.67	3.77	0.00343	Gm25309	predicted gene, 25309
17357906	4.06	2.53	2.89	0.003501	Olfr1461	olfactory receptor 1461
17379480	0.11	2.63	-5.76	0.003773	Gm24473	predicted gene, 24473
17364017	3.2	0	9.18	0.004089	Gm8975	predicted gene 8975
17526114	4.7	3.74	1.94	0.004271	Rnf26; LOC102632388	ring finger protein 26; uncharacterized LOC102632388
17367999	3.64	4.62	-1.97	0.004578	Fut7	fucosyltransferase 7
17219986	0	1.79	-3.45	0.004616	Gm24919	predicted gene, 24919
17387908	2.57	1.36	2.32	0.004786	Olfr1225	olfactory receptor 1225
17449443	0	2.25	-4.76	0.005102	Gm11116	predicted gene 11116
17497357	3.91	4.73	-1.76	0.005255	Gm24444	predicted gene, 24444
17291222	1.84	0	3.58	0.005771	Hist1h3c	histone cluster 1, H3c
17349095	2.98	2.06	1.89	0.006038	4930527G23Rik	RIKEN cDNA 4930527G23 gene
17459324	0	1.2	-2.3	0.006435	Igkv1-117; Igk; Igk-V1	immunoglobulin kappa variable 1-117; immunoglobulin kappa chain complex; immunoglobulin kappa chain variable 1 (V1)
17296548	4.91	3.9	2.02	0.006831	Tcstv1	2-cell-stage, variable group, member 1
17343915	4.04	3.32	1.64	0.00711	Gm20461	predicted gene 20461
17388728	6.55	5.84	1.64	0.007273	LOC102637542; Gm13872	uncharacterized LOC102637542; predicted gene 13872
17260727	2.5	3.64	-2.2	0.007512	1700046C09Rik	RIKEN cDNA 1700046C09 gene
17370209	7.71	7.06	1.57	0.007532	Gsn	gelsolin
17325353	0.68	3.21	-5.79	0.007737	Gm4758	predicted gene 4758
17511448	0.93	2.26	-2.51	0.007893	Gm22305	predicted gene, 22305
17389467	5.88	4.89	1.98	0.008192	Grem1	gremlin 1
17436235	4.43	3.62	1.74	0.008495	Gm24436	predicted gene, 24436
17286115	4.74	4.04	1.62	0.008529	Prl3d1	prolactin family 3, subfamily d, member 1
17412848	5.12	4.04	2.12	0.008543	Gm25637	predicted gene, 25637
17288072	2.37	1.67	1.62	0.008569
17438246	7.91	7.22	1.62	0.008605	Pdgfra	platelet derived growth factor receptor, alpha polypeptide
17346216	6.31	5.61	1.62	0.008658	Plin3	perilipin 3
17399843	4.11	2.66	2.74	0.009209	4930529C04Rik	zinc finger, BED domain containing 4 pseudogene
17545179	2.33	3.61	-2.42	0.009338	Gm26151	predicted gene, 26151
17549126	5.45	3.74	3.28	0.01058
17353206	3.45	4.38	-1.9	0.010618	4930578E11Rik	RIKEN cDNA 4930578E11 gene
17226591	0	1.31	-2.47	0.011605	Gm25384	predicted gene, 25384
17222777	5.4	4.7	1.62	0.011613	Slc40a1	solute carrier family 40 (iron-regulated transporter), member 1
17217844	1.21	0	2.31	0.012226	Mir181a-1	microRNA 181a-1
17338445	4.12	4.79	-1.59	0.012445	Unc5cl	unc-5 homolog C (C. elegans)-like
17231602	0.53	2.11	-3	0.012446	Gm24374	predicted gene, 24374
17501270	4.07	3.45	1.54	0.01249	Gm25992	predicted gene, 25992
17258777	4.3	4.94	-1.55	0.012561	LOC102638005; Gm11734	uncharacterized LOC102638005; predicted gene 11734
17502376	3.85	4.59	-1.68	0.01268
17330130	5.27	4.66	1.52	0.0127	Gm15564; LOC102639045	predicted gene 15564; uncharacterized LOC102639045
17467265	0.27	2.17	-3.72	0.013013
17276591	6.73	6.05	1.6	0.013042	Plekhg3	pleckstrin homology domain containing, family G (with RhoGef domain) member 3												ARHGEF43
17541089	1.19	0	2.28	0.013196	Gm24147	predicted gene, 24147
17544786	4.49	5.13	-1.56	0.013274	Tmsb15b1; Tmsb15l; Tmsb15b2	thymosin beta 15b1; thymosin beta 15b like; thymosin beta 15b2
17372284	5.57	6.22	-1.57	0.013518	Gm14461	predicted gene 14461
17546014	0.54	2.3	-3.38	0.013605	Gm22062	predicted gene, 22062
17375654	4.6	5.28	-1.59	0.013976	A530010F05Rik	RIKEN cDNA A530010F05 gene
17300104	4.1	3.04	2.08	0.014294	A430107P09Rik	RIKEN cDNA A430107P09 gene
17438759	4.82	5.67	-1.8	0.014299	Ambn	ameloblastin
17507173	4.34	5.22	-1.85	0.014322	Gm7381	predicted gene 7381
17486980	0	1.39	-2.62	0.015084	Gm25815	predicted gene, 25815
17491714	1.27	2.25	-1.98	0.015622	Gm23917	predicted gene, 23917
17246422	2.84	0	7.17	0.01585	Olfr801	olfactory receptor 801
17540376	3.44	4.02	-1.5	0.015893	Drr1	developmentally regulated repeat element-containing transcript 1
17429512	3.91	4.66	-1.69	0.016258	Mir30c-1	microRNA 30c-1
17333848	3.14	2.54	1.52	0.016288	Vmn1r227	vomeronasal 1 receptor 227
17549180	2.48	3.21	-1.65	0.01633	Iigp1b	interferon inducible GTPase 1B
17427051	4.38	3.5	1.84	0.016475	Ptplad2	protein tyrosine phosphatase-like A domain containing 2												HACD4
17407010	3.97	4.92	-1.92	0.016573	Efna4	ephrin A4
17424161	2.62	1.71	1.88	0.016584	Gm24650	predicted gene, 24650
17481223	2.09	3.55	-2.76	0.016628	Olfr625-ps1	olfactory receptor 625, pseudogene 1
17334028	0	1.53	-2.89	0.016955	Gm9805	predicted gene 9805
17405130	6.31	5.72	1.5	0.017139
17300223	4.94	3.31	3.1	0.017165	Traj13; Trav12n-2	T cell receptor alpha joining 13; T cell receptor alpha variable 12N-2
17459010	0.9	0	1.87	0.017435	Vmn1r29	vomeronasal 1 receptor 29
17474848	4.28	3.58	1.63	0.017652	Vmn1r171	vomeronasal 1 receptor 171
17372942	2.65	1.89	1.69	0.017762	Olfr1258	olfactory receptor 1258
17285240	5.86	4.94	1.88	0.018278	Gm25804	predicted gene, 25804
17318109	5.68	3.58	4.29	0.018401	Gm10238	predicted pseudogene 10238
17408336	2.05	3.47	-2.69	0.018424	Hsd3b3	hydroxy-delta-5-steroid dehydrogenase, 3 beta- and steroid delta-isomerase 3
17437117	3.45	4.33	-1.84	0.018657	Clnkos; 1700021O21Rik	cytokine-dependent hematopoietic cell linker, opposite strand; RIKEN cDNA 1700021O21 gene
17450501	5.82	5.02	1.74	0.018677	Gbp10	guanylate-binding protein 10
17527171	0	2.03	-4.08	0.019027
17387776	3.76	4.6	-1.8	0.01914	Olfr1138	olfactory receptor 1138
17240840	4.95	4.1	1.81	0.019175	Mcm9	minichromosome maintenance complex component 9
17466919	3.65	2.92	1.66	0.019488	Gm24355; Hibadh	predicted gene, 24355; 3-hydroxyisobutyrate dehydrogenase
17368347	2.35	0.71	3.12	0.019569	Mir126a; Mir126; Egfl7	microRNA 126a; microRNA 126; EGF-like domain 7
17331905	3.38	2.78	1.51	0.019983	Gm23655	predicted gene, 23655
17366428	5.92	5.3	1.53	0.019984	Cdnf	cerebral dopamine neurotrophic factor
17331403	4.98	4.39	1.51	0.01999	Csnka2ip	casein kinase 2, alpha prime interacting protein
17537144	0.1	2.83	-6.65	0.020155	4933401B06Rik	GLE1 RNA export mediator pseudogene
17438940	4.1	3.47	1.54	0.020217	5830473C10Rik	RIKEN cDNA 5830473C10 gene
17494325	3.27	2.42	1.81	0.020724
17372949	4.58	3.67	1.88	0.021006	Olfr1260	olfactory receptor 1260
17323120	6.87	6.18	1.61	0.02114	Nde1	nuclear distribution gene E homolog 1 (A nidulans)
17404073	4.63	3.53	2.14	0.021292
17497783	0.79	3.13	-5.08	0.021491	Gm22019	predicted gene, 22019
17361002	3.74	4.41	-1.59	0.022312	Gm16066	predicted gene 16066
17405899	4.92	3.79	2.19	0.022451	4930509J09Rik	RIKEN cDNA 4930509J09 gene
17240098	5.08	4.01	2.11	0.023083	Gm3258	predicted gene 3258
17332891	2.39	3.33	-1.92	0.02347	n-R5s26	nuclear encoded rRNA 5S 26
17407489	4.18	4.94	-1.69	0.023831	Lce3a	late cornified envelope 3A
17275704	3.12	1.38	3.34	0.023999	Gm22973	predicted gene, 22973
17387676	3.8	2.12	3.21	0.024185	Olfr1062	olfactory receptor 1062
17448160	4.18	3.15	2.04	0.024375	4933402J10Rik	RIKEN cDNA 4933402J10 gene
17343918	6.77	6.08	1.61	0.024673	C4b	complement component 4B (Chido blood group)
17244555	6.16	5.31	1.8	0.024869	LOC102637685; Gm16239	uncharacterized LOC102637685; predicted gene 16239
17294934	7.79	6.58	2.32	0.024891	Thbs4	thrombospondin 4
17457700	4.94	4.16	1.71	0.024921	Trbv14; Tcrb-J	T cell receptor beta, variable 14; T cell receptor beta, joining region
17238697	7.09	6.25	1.78	0.025384	Olfr820	olfactory receptor 820
17538549	2.7	3.95	-2.37	0.025441
17213513	4.58	3.27	2.49	0.025619	Gm25839	predicted gene, 25839
17467181	3.06	2.32	1.66	0.02606	Vmn1r21	vomeronasal 1 receptor 21
17471561	4.83	4.01	1.76	0.026185	1700101I11Rik	RIKEN cDNA 1700101I11 gene
17321484	5.1	5.69	-1.51	0.02657	C1ql4	complement component 1, q subcomponent-like 4
17298944	0	0.94	-1.91	0.026674	Gm24388	predicted gene, 24388
17326750	0	1.63	-3.09	0.02682	Gm23083	predicted gene, 23083
17473695	3.5	0	11.3	0.026855	Gm6909	predicted gene 6909
17455159	3.02	0.43	5.99	0.027128	Cyp3a44	cytochrome P450, family 3, subfamily a, polypeptide 44
17254679	3.45	2.23	2.33	0.027129	Mir301	microRNA 301
17328104	5.44	6.06	-1.53	0.027205	Socs1	suppressor of cytokine signaling 1
17450319	4.64	5.27	-1.55	0.027331	Slc10a6	solute carrier family 10 (sodium/bile acid cotransporter family), member 6
17474746	2.41	0	5.32	0.027669	Vmn1r123	vomeronasal 1 receptor 123
17229965	3.23	1.53	3.23	0.027888	Gm26077	predicted gene, 26077
17463753	4.65	3.51	2.2	0.0279	Gm22881	predicted gene, 22881
17284657	0	1.88	-3.68	0.028058	Igh-VJ558	immunoglobulin heavy chain (J558 family)
17418581	5.63	4.54	2.13	0.028163	Col8a2	collagen, type VIII, alpha 2
17309338	3.18	2.56	1.53	0.028594	Gm24207	predicted gene, 24207
17325555	3.29	4.27	-1.97	0.028628	4930542C21Rik	RIKEN cDNA 4930542C21 gene
17498053	5.07	4.08	1.98	0.028655	LOC101055855	keratin-associated protein 5-5-like
17537001	4.61	2.82	3.47	0.028938	Gm24993	predicted gene, 24993
17534980	0.06	1.22	-2.24	0.028979	Gm23258	predicted gene, 23258
17345290	5.06	5.83	-1.7	0.029002	1600014C23Rik	RIKEN cDNA 1600014C23 gene
17242624	4.77	5.51	-1.67	0.029141	C2cd4c	C2 calcium-dependent domain containing 4C
17449372	2.14	1.32	1.76	0.029278	Ugt2b38	UDP glucuronosyltransferase 2 family, polypeptide B38
17499823	0.36	2.3	-3.82	0.029295	Defb10	defensin beta 10
17517344	4.26	5.76	-2.84	0.02977	Gm22304	predicted gene, 22304
17406268	2.22	3.25	-2.04	0.030445	1700028M03Rik	RIKEN cDNA 1700028M03 gene
17447041	3.67	2.8	1.82	0.031137	LOC102640951; Gm15614	uncharacterized LOC102640951; predicted gene 15614
17292082	1.91	3.53	-3.07	0.031393	Gm24819	predicted gene, 24819
17336491	4.49	5.3	-1.76	0.031681	LOC102633400; Gm20506	uncharacterized LOC102633400; predicted gene 20506
17266370	4.07	3.48	1.5	0.031833	Snord4a	small nucleolar RNA, C/D box 4A
17407435	6.66	5.82	1.79	0.03246	Lce1b	late cornified envelope 1B
17504958	6.39	6.97	-1.5	0.032556	Nutf2; Gm9386; Gm10349	nuclear transport factor 2; predicted pseudogene 9386; predicted gene 10349
17545418	1.42	0	2.67	0.032845	Gm24460	predicted gene, 24460
17523486	4.92	4.16	1.69	0.033172	Zfp105	zinc finger protein 105
17397204	4.4	2.91	2.8	0.033252	Gm23796	predicted gene, 23796
17421327	3.44	2.34	2.14	0.033286	Gm13227	predicted gene 13227
17427202	0	1.4	-2.64	0.033626	Gm22605	predicted gene, 22605
17513621	2.62	1.01	3.06	0.033667	Gm23299	predicted gene, 23299
17398285	0	1.59	-3.01	0.033785	Gm25621	predicted gene, 25621
17374210	4.54	3.7	1.79	0.033792	Gm26421	predicted gene, 26421
17430885	3.65	2.49	2.24	0.03416	Gm24762	predicted gene, 24762
17483471	6.59	6	1.51	0.034247	Hsd3b7	hydroxy-delta-5-steroid dehydrogenase, 3 beta- and steroid delta-isomerase 7
17494793	4.83	4.05	1.72	0.034415	Olfr487	olfactory receptor 487
17329924	1.89	0	3.71	0.034436
17548121	2.77	2.01	1.69	0.034614	Gm19505	predicted gene, 19505
17326938	5.32	6.05	-1.66	0.034627	LOC102637192; Gm10061	keratin-associated protein 20-2-like; predicted gene 10061
17300205	4.28	3.64	1.57	0.034707	Traj23	T cell receptor alpha joining 23
17513856	6.49	5.84	1.56	0.034788
17381937	5.79	4.96	1.79	0.034898	LOC102635674; Gm13322	uncharacterized LOC102635674; predicted gene 13322
17472233	2.56	0	5.89	0.035073
17326702	4.52	3.2	2.5	0.035577	Mirlet7c-1	microRNA let7c-1
17517888	6.79	7.39	-1.51	0.035797	Stoml1	stomatin-like 1
17506718	0.77	2.8	-4.08	0.036115	Mir1967	microRNA 1967
17358815	5.26	3.61	3.13	0.036238	Ifit2	interferon-induced protein with tetratricopeptide repeats 2
17426097	3.73	4.35	-1.53	0.036276	Mup3	major urinary protein 3
17275468	3.09	4.08	-1.98	0.036397	Gm22220	predicted gene, 22220
17330156	1.18	3.23	-4.14	0.03659	Gm24569	predicted gene, 24569
17546047	5.06	5.7	-1.56	0.036621	Tceanc	transcription elongation factor A (SII) N-terminal and central domain containing
17454250	4.82	5.4	-1.5	0.037296	Mir25; Mcm7	microRNA 25; minichromosome maintenance deficient 7 (S. cerevisiae)
17459797	0	2.49	-5.64	0.037468	Gm26264	predicted gene, 26264
17500168	3.55	4.43	-1.84	0.037521	Gm24992	predicted gene, 24992
17438480	3.39	2.54	1.8	0.037531	LOC102637820	uncharacterized LOC102637820
17434467	0.15	2.95	-7	0.037715	Mterf1b	mitochondrial transcription termination factor 1b
17369268	4.32	3.67	1.58	0.038256	4930527E20Rik	RIKEN cDNA 4930527E20 gene
17508607	3.6	2.88	1.64	0.038558	Gm24184	predicted gene, 24184
17215932	6.02	5.39	1.54	0.038684	Sned1	sushi, nidogen and EGF-like domains 1
17265379	5.17	4.53	1.56	0.039369	LOC102635935; Gm12320	uncharacterized LOC102635935; predicted gene 12320
17491640	3.29	3.95	-1.59	0.039604	Snord64	small nucleolar RNA, C/D box 64
17549936	3.77	3.14	1.55	0.039644
17306136	0	2.37	-5.16	0.040155	Gm5800	predicted gene 5800
17536195	2.36	3.3	-1.92	0.040307	Samt3	spermatogenesis associated multipass transmembrane protein 3
17529099	5.02	5.8	-1.73	0.040323	Col12a1	collagen, type XII, alpha 1
17370573	2.21	0	4.61	0.041656	Gm22867	predicted gene, 22867
17284358	3.09	1.67	2.68	0.042059	Ighj2	immunoglobulin heavy joining 2
17290076	1.91	3.26	-2.57	0.042659	Gm23198	predicted gene, 23198
17221987	4.78	4.17	1.52	0.042789	Gm26145	predicted gene, 26145
17537163	5.26	6.05	-1.73	0.042851	Fam46d	family with sequence similarity 46, member D
17414173	4.94	5.56	-1.54	0.042964	Nipsnap3b	nipsnap homolog 3B (C. elegans)
17528214	3.46	2.65	1.76	0.042998	Gm24347	predicted gene, 24347
17531734	6.48	5.71	1.7	0.043311	Stac	src homology three (SH3) and cysteine rich domain
17548066	5.11	4.47	1.55	0.043655	LOC102639885	uncharacterized LOC102639885
17522161	5.4	6.15	-1.69	0.043937	Ccdc51	coiled-coil domain containing 51
17474900	5.86	6.64	-1.71	0.044203	Zfp235	zinc finger protein 235
17354363	3.01	3.84	-1.77	0.044233	Gm4950	predicted pseudogene 4950
17535644	6.74	6.04	1.62	0.044899	Plxnb3	plexin B3
17402483	1.79	0	3.45	0.045379	Mir367	microRNA 367
17302928	0	2.18	-4.53	0.045554	AA536875	expressed sequence AA536875
17489495	1.67	2.46	-1.73	0.045559	Scgb2b3	secretoglobin, family 2B, member 3
17488325	4.64	5.38	-1.66	0.045597	1700049G17Rik	RIKEN cDNA 1700049G17 gene
17548458	4.78	5.55	-1.7	0.04564	A730089K16Rik	RIKEN cDNA A730089K16 gene
17533191	4.42	5.34	-1.9	0.046195	Gm5635	predicted gene 5635
17282397	2.33	0.87	2.75	0.046229	Gm22149	predicted gene, 22149
17546905	3.76	2.32	2.7	0.046404	Zfy2	zinc finger protein 2, Y linked
17322051	5.69	6.28	-1.51	0.046545	Krt77	keratin 77
17516699	7.01	6.4	1.53	0.046558	Mpzl2	myelin protein zero-like 2
17411014	3.44	2.43	2.01	0.046795	Gm10636	predicted gene 10636
17538281	5.13	4.47	1.57	0.046866	Gm15295	predicted gene 15295
17292312	5.86	5.24	1.54	0.047053	A330048O09Rik	RIKEN cDNA A330048O09 gene
17479974	6.13	5.48	1.57	0.047661	Nox4	NADPH oxidase 4
17426621	3.66	2.58	2.13	0.04768	2310002L09Rik	RIKEN cDNA 2310002L09 gene
17497767	0	1.02	-2.03	0.047877	Gm24962	predicted gene, 24962
17341477	1.82	2.49	-1.59	0.04803	Vmn2r117	vomeronasal 2, receptor 117
17387706	2.98	2.12	1.82	0.048047	Olfr1089	olfactory receptor 1089
17212343	4.4	3.6	1.75	0.048311	8430432A02Rik	RIKEN cDNA 8430432A02 gene
17466758	0.51	2.53	-4.07	0.048375	Mir148a	microRNA 148a
17216169	4.77	5.48	-1.63	0.048441	Panct2; Gm5101	pluripotency-associated noncoding transcript 2; predicted gene 5101
17269333	4.45	3.75	1.63	0.048495	Krt36	keratin 36
17520771	5.09	1.55	11.62	0.048549	4930519F24Rik	RIKEN cDNA 4930519F24 gene
17331880	2.03	0	4.08	0.04858	Krtap19-9a	keratin associated protein 19-9A
17290687	0	2.89	-7.39	0.049711	Gm26133	predicted gene, 26133
17240727	0.39	1.74	-2.55	0.049786

## Sheet: control S vs. B
Transcript ID	Control S Bi-weight Avg Signal (log2)	Control B Bi-weight Avg Signal (log2)	Fold Change (linear) (Treatment vs. Control)	ANOVA p-value	Gene Symbol	Description					Datasets compared: Control S vs. B
17545418	1.76	0	3.38	5e-06	Gm24460	predicted gene, 24460
17284566	0.03	1.58	-2.92	5.3e-05	Ighv1-49	immunoglobulin heavy variable 1-49					Filter criteria: 1.5 Fold change (Up/Down); p<0.05
17238703	0	2.26	-4.79	8.4e-05	Olfr822	olfactory receptor 822
17449236	1.89	0.13	3.38	0.000124	Tmprss11d	transmembrane protease, serine 11d
17284393	3.54	5.25	-3.28	0.000212	LOC101056278; Igh-V7183	Ig heavy chain Mem5-like; immunoglobulin heavy chain (V7183 family)
17285759	4.26	5.24	-1.98	0.000446	Vmn1r197	vomeronasal 1 receptor 197
17467265	0	2.17	-4.49	0.000464
17357908	3.59	2.18	2.66	0.000639	Olfr1462	olfactory receptor 1462
17449443	0	2.25	-4.76	0.000662	Gm11116	predicted gene 11116
17239769	2.6	3.83	-2.35	0.000791	Taar9	trace amine-associated receptor 9
17467150	0.31	1.44	-2.18	0.000825	Vmn1r18	vomeronasal 1 receptor 18
17486692	0	2.64	-6.23	0.001006	Sult2a6	sulfotransferase family 2A, dehydroepiandrosterone (DHEA)-preferring, member 6
17479644	0	1.5	-2.83	0.001024	Gm16012	predicted gene 16012
17377885	0	2.72	-6.57	0.001219	Gm25643	predicted gene, 25643
17216153	2.88	3.52	-1.57	0.001283	4930440C22Rik	RIKEN cDNA 4930440C22 gene
17344852	0	3.26	-9.61	0.001299	Olfr97	olfactory receptor 97
17291704	4.83	5.66	-1.77	0.001398	Serpinb1c	serine (or cysteine) peptidase inhibitor, clade B, member 1c
17397333	5.13	6.26	-2.19	0.001601	Larp1b; LOC102632135	La ribonucleoprotein domain family, member 1B; la-related protein 1B-like
17548500	5.02	5.83	-1.75	0.001665
17282950	3.65	4.68	-2.04	0.00172	Gm5662	predicted gene 5662
17409856	0	2.29	-4.89	0.002169	Gm25013	predicted gene, 25013
17535982	0	1.03	-2.04	0.002405	Gm15384	predicted gene 15384
17507933	5.22	5.93	-1.64	0.002581	AY761184	cDNA sequence AY761184
17291736	4.61	5.92	-2.47	0.002733	Serpinb6c	serine (or cysteine) peptidase inhibitor, clade B, member 6c
17218616	0.66	3.09	-5.4	0.002963	Gm23528	predicted gene, 23528
17278290	5	5.6	-1.51	0.003043	Serpina3h	serine (or cysteine) peptidase inhibitor, clade A, member 3H
17286115	4.76	4.04	1.64	0.003332	Prl3d1	prolactin family 3, subfamily d, member 1
17376583	3.3	3.91	-1.52	0.003377	4921508D12Rik	RIKEN cDNA 4921508D12 gene
17328118	4.86	5.71	-1.8	0.003382	Prm1	protamine 1
17494394	2.42	3.57	-2.22	0.003438	Trim30a	tripartite motif-containing 30A
17381262	4.07	4.78	-1.64	0.003551	1700080N15Rik	RIKEN cDNA 1700080N15 gene
17547925	0.55	2.8	-4.76	0.00375	Gm7167	predicted gene 7167
17381622	3.46	4.28	-1.77	0.004016	Gm23877	predicted gene, 23877
17513500	4.35	5.02	-1.59	0.004029	Gm15684	predicted gene 15684
17227528	0	2.15	-4.42	0.004093	Gm23763	predicted gene, 23763
17257191	4.5	5.1	-1.52	0.004176	Sppl2c	signal peptide peptidase 2C
17459797	0	2.49	-5.64	0.004284	Gm26264	predicted gene, 26264
17298155	4.57	5.38	-1.75	0.004373	Chdh	choline dehydrogenase
17489499	0	1.69	-3.23	0.004532	Scgb2b6	secretoglobin, family 2B, member 6
17538452	1.98	3.94	-3.87	0.004976	Gm15080	predicted gene 15080
17248979	0.91	3.35	-5.42	0.005835	Olfr1385	olfactory receptor 1385
17473724	3.32	0	10	0.005868	Vmn1r73	vomeronasal 1 receptor 73
17278812	3.56	2.71	1.81	0.006007	Mir1197	microRNA 1197
17509125	1.85	0.67	2.27	0.006092	Gm25309	predicted gene, 25309
17306575	0.4	1.91	-2.85	0.006157	Mir208a	microRNA 208a
17544740	0	2.69	-6.44	0.006356	Kir3dl2	killer cell immunoglobulin-like receptor, three domains, long cytoplasmic tail, 2
17315031	2.37	3.08	-1.63	0.006641	n-R5s43	nuclear encoded rRNA 5S 43
17510462	4.13	5.18	-2.08	0.006935	Cyp4f18	cytochrome P450, family 4, subfamily f, polypeptide 18
17540743	3.86	4.69	-1.78	0.007149	Slx; Gm2003	Sycp3 like X-linked; predicted pseudogene 2003
17377578	4.62	5.54	-1.9	0.007519
17537218	1.04	3.39	-5.13	0.007799	Gm10112	predicted pseudogene 10112
17309528	3.85	4.47	-1.53	0.007888	Oxgr1	oxoglutarate (alpha-ketoglutarate) receptor 1
17358719	0.87	2.25	-2.61	0.007979	Mir3970	microRNA 3970
17470031	4.55	5.2	-1.57	0.008069	Alox5	arachidonate 5-lipoxygenase
17381626	4.07	5.25	-2.27	0.008383	8030442B05Rik	RIKEN cDNA 8030442B05 gene
17358838	2.94	3.58	-1.55	0.008435	Kif20b	kinesin family member 20B
17411999	1.02	0	2.03	0.008462
17318160	6.27	6.87	-1.52	0.008526	Mafa	v-maf musculoaponeurotic fibrosarcoma oncogene family, protein A (avian)
17372735	5.05	5.65	-1.51	0.008543	Gm13716	predicted gene 13716
17370277	4.4	5.34	-1.92	0.008622	Morn5	MORN repeat containing 5
17393957	2.3	3.67	-2.59	0.008677	Gm14242	predicted gene 14242
17477018	0	2.84	-7.16	0.008922
17534299	5.19	5.97	-1.71	0.00896	Rhox6	reproductive homeobox 6
17404520	2.31	3.25	-1.92	0.009153	Lrrc34	leucine rich repeat containing 34
17463842	5.71	6.79	-2.11	0.009341	Pde6h	phosphodiesterase 6H, cGMP-specific, cone, gamma
17307203	3.5	4.1	-1.51	0.009364	Ska3	spindle and kinetochore associated complex subunit 3
17472404	0	3.21	-9.28	0.009406	Gm22036	predicted gene, 22036
17326905	3.17	3.79	-1.54	0.009422	2810407A14Rik; LOC102635739	RIKEN cDNA 2810407A14 gene; uncharacterized LOC102635739
17466319	2.87	3.78	-1.89	0.009522	Trbv31; Tcrb-J	T cell receptor beta, variable 31; T cell receptor beta, joining region
17248984	4.4	5.4	-2	0.009579	Olfr1383	olfactory receptor 1383
17546158	1.79	2.42	-1.54	0.009739	Gm23197	predicted gene, 23197
17349016	5.14	5.85	-1.63	0.009781	Mocos	molybdenum cofactor sulfurase
17364244	0	1.05	-2.07	0.009795	Gm25268	predicted gene, 25268
17380838	1.69	0.49	2.3	0.009831	Gm22502	predicted gene, 22502
17547596	2.27	2.92	-1.57	0.010339
17311488	0	2.12	-4.36	0.010704	Gm23545	predicted gene, 23545
17286210	7.3	8.01	-1.64	0.010728	Gm11360	predicted gene 11360
17230223	3.23	4.27	-2.06	0.010816	Mir350	microRNA 350
17521262	4.7	5.74	-2.05	0.010888	Gm26185	predicted gene, 26185
17468826	4.18	2.82	2.57	0.010909	Gm25961	predicted gene, 25961
17309364	2.86	2.01	1.8	0.01102	Gm25901	predicted gene, 25901
17513548	3.27	4.08	-1.75	0.01102	Gm24239	predicted gene, 24239
17429512	3.86	4.66	-1.74	0.011044	Mir30c-1	microRNA 30c-1
17417117	3.71	4.39	-1.6	0.011053	Stil	Scl/Tal1 interrupting locus
17492289	4.39	5	-1.52	0.011304	Det1	de-etiolated homolog 1 (Arabidopsis)
17494686	3.19	3.8	-1.52	0.011336	Olfr694	olfactory receptor 694
17241027	2.8	3.68	-1.84	0.011504	LOC102640356; Gm17059	uncharacterized LOC102640356; predicted gene 17059
17542133	1.79	1.09	1.63	0.011749	n-R5s7	nuclear encoded rRNA 5S 7
17549254	6.06	6.64	-1.5	0.011809	A530079E22Rik	RIKEN cDNA A530079E22 gene
17549326	6.06	6.64	-1.5	0.011809	A530079E22Rik	RIKEN cDNA A530079E22 gene
17387908	0	1.36	-2.57	0.011907	Olfr1225	olfactory receptor 1225
17233767	3.02	4.02	-2	0.012125	Mir5108	microRNA 5108
17281342	3.57	4.21	-1.55	0.012225	4921518K17Rik	RIKEN cDNA 4921518K17 gene
17461078	0	2.92	-7.57	0.012244	Gm23035	predicted gene, 23035
17404073	4.79	3.53	2.38	0.012386
17219865	1.44	0.4	2.05	0.012424	Gm26104	predicted gene, 26104
17377317	4.47	5.22	-1.68	0.012703	Nkx2-2os	NK2 homeobox 2, opposite strand
17216425	2.25	3.65	-2.63	0.012727	Serpinb13	serine (or cysteine) peptidase inhibitor, clade B (ovalbumin), member 13
17475070	2.41	3.25	-1.79	0.012734	BC049730	cDNA sequence BC049730
17537212	0	2.51	-5.68	0.012847	Cylc1	cylicin, basic protein of sperm head cytoskeleton 1
17237797	2.04	3.45	-2.66	0.012871
17340165	5.87	6.57	-1.62	0.013096	Six3	sine oculis-related homeobox 3
17245727	3.41	2.47	1.93	0.013198	Gm23664	predicted gene, 23664
17527171	0.59	2.03	-2.72	0.013339
17293265	5.23	6.08	-1.81	0.013351	Spata31d1d	spermatogenesis associated 31 subfamily D, member 1D
17387776	3.6	4.6	-2	0.013382	Olfr1138	olfactory receptor 1138
17462139	2.86	4.32	-2.75	0.013502	Olfr213	olfactory receptor 213
17464197	4.42	5.17	-1.67	0.013578	Gm15686	predicted gene 15686
17284132	3.71	4.46	-1.68	0.013739	Gm15996	predicted gene 15996
17376208	4.3	5.03	-1.65	0.013789	Gm24665	predicted gene, 24665
17495620	3.09	3.78	-1.61	0.014113	Gm23321	predicted gene, 23321
17549470	0	1.44	-2.72	0.014162
17341293	1.34	2.27	-1.91	0.014207	Vmn2r104	vomeronasal 2, receptor 104
17432577	3.54	4.31	-1.71	0.014302	Gm436	predicted gene 436
17438459	7.68	8.66	-1.96	0.014358	Arl9	ADP-ribosylation factor-like 9
17251301	0	1.47	-2.77	0.014674
17415796	1.85	2.74	-1.86	0.01473
17349588	1.94	2.96	-2.03	0.014782	LOC102638785; Gm16490	40S ribosomal protein S25-like; predicted gene 16490
17486644	0.91	2.83	-3.78	0.014961	Vmn1r85	vomeronasal 1 receptor 85
17353356	0.76	2.15	-2.62	0.015121	Gm22814	predicted gene, 22814
17312939	7.19	6.57	1.54	0.015141	Polr2f	polymerase (RNA) II (DNA directed) polypeptide F
17309113	5.44	6.17	-1.66	0.015142	Prr30	proline rich 30
17544356	0	1.91	-3.77	0.015225	Gm25061	predicted gene, 25061
17305297	0	1.89	-3.71	0.015342
17337580	2.06	2.91	-1.81	0.015452	Olfr111	olfactory receptor 111
17387697	0	3.29	-9.77	0.015457	Olfr1084	olfactory receptor 1084
17215932	4.63	5.39	-1.7	0.015558	Sned1	sushi, nidogen and EGF-like domains 1
17216242	2.14	3.14	-2	0.01566	Gm23434	predicted gene, 23434
17534667	1.83	3.63	-3.48	0.015706	Olfr1320	olfactory receptor 1320
17508168	4.2	4.8	-1.52	0.016004	Gm24335	predicted gene, 24335
17547509	1.64	2.49	-1.8	0.016016
17542961	2.2	0	4.59	0.016058	Gm22843	predicted gene, 22843
17546047	4.96	5.7	-1.67	0.016134	Tceanc	transcription elongation factor A (SII) N-terminal and central domain containing
17284507	4.64	5.44	-1.74	0.016192	LOC102642252; Igh-VJ558; Ighg; Ighm	uncharacterized LOC102642252; immunoglobulin heavy chain (J558 family); Immunoglobulin heavy chain (gamma polypeptide); immunoglobulin heavy constant mu
17412579	3.53	4.98	-2.75	0.016194	Gabrr1	gamma-aminobutyric acid (GABA) C receptor, subunit rho 1
17317442	0.83	2.58	-3.36	0.016284	Gsdmc2	gasdermin C2
17243402	3.5	4.15	-1.56	0.01635	Gm15917	predicted gene 15917
17523279	4.96	5.6	-1.56	0.016429	Gm22987	predicted gene, 22987
17507431	4.47	5.18	-1.63	0.016607	Gm15419	predicted gene 15419
17494216	3.6	2.5	2.15	0.016616	Olfr67	olfactory receptor 67
17536969	4.61	5.22	-1.52	0.016646	Tsx	testis specific X-linked gene
17534324	4.56	5.28	-1.64	0.016824	Rhox13	reproductive homeobox 13
17326011	3.6	4.66	-2.07	0.016872	Dppa4	developmental pluripotency associated 4
17337467	4.48	5.07	-1.5	0.017027	Trim31	tripartite motif-containing 31
17545582	3.06	3.83	-1.7	0.017342	Magea1	melanoma antigen, family A, 1
17316268	2.59	3.24	-1.57	0.017526	Mir3964	microRNA 3964
17465924	5.15	5.9	-1.67	0.017668	Svopl	SV2 related protein homolog (rat)-like
17392959	5.24	5.89	-1.57	0.017668	Defb29	defensin beta 29
17386679	4.49	5.3	-1.75	0.017783	Haglr; 6720416L17Rik	Hoxd antisense growth associated long non-coding RNA; RIKEN cDNA 6720416L17 gene
17423572	4.13	4.78	-1.57	0.01779	LOC102632246; Gm12354	uncharacterized LOC102632246; predicted gene 12354
17523481	5.01	5.59	-1.5	0.017926	LOC102639251	zinc finger protein 660-like
17342306	0.48	2.16	-3.22	0.017941	Gm22645	predicted gene, 22645
17325347	4.71	5.69	-1.98	0.017946	Stfa1	stefin A1
17281853	4.68	5.69	-2.01	0.018022	4930447C04Rik	RIKEN cDNA 4930447C04 gene
17334200	4.28	5.02	-1.67	0.018159	BC028777	cDNA sequence BC028777
17399981	3.93	4.6	-1.59	0.018396	Rptn	repetin
17548285	3.81	4.52	-1.64	0.018432	Gm10667	predicted gene 10667
17495318	5.62	6.47	-1.8	0.018517
17437224	3.69	4.83	-2.21	0.018645	Gm16014	predicted gene 16014
17234474	0	1.45	-2.73	0.018696	LOC102639053; Gm16222	uncharacterized LOC102639053; predicted gene 16222
17344750	3.27	4.6	-2.51	0.018696	H2-M9	histocompatibility 2, M region locus 9
17481357	3.01	3.83	-1.76	0.018823	Olfr688	olfactory receptor 688
17419015	5.79	6.42	-1.55	0.01883	Fam229a	family with sequence similarity 229, member A
17278007	4.27	5.29	-2.03	0.018874	Gm24542	predicted gene, 24542
17417654	5.36	6.2	-1.79	0.01889	Gm25099	predicted gene, 25099
17340669	4.22	4.9	-1.6	0.018929	Gm23050; Gm26057; Gm25730	predicted gene, 23050; predicted gene, 26057; predicted gene, 25730
17310320	4.43	5.29	-1.81	0.019043	4930556M19Rik	RIKEN cDNA 4930556M19 gene
17544069	3.45	4.07	-1.53	0.019116	Gm24622	predicted gene, 24622
17477369	1.24	3.15	-3.77	0.019388	Klk1b3	kallikrein 1-related peptidase b3
17350437	2.8	4.49	-3.23	0.019422	Eno1b; Eno1	enolase 1B, retrotransposed; enolase 1, alpha non-neuron
17252798	3.18	4.02	-1.79	0.019464	Gm24211	predicted gene, 24211
17372444	3.98	4.65	-1.6	0.019601
17535532	5.48	6.23	-1.68	0.0197	Gm5639	predicted pseudogene 5639
17435186	4.2	5.17	-1.96	0.019712	LOC102635566	uncharacterized LOC102635566
17505687	2.89	3.84	-1.93	0.019858	Gm26132	predicted gene, 26132
17274905	2.33	3.13	-1.74	0.019946	Gm22904	predicted gene, 22904
17351420	3.91	4.66	-1.68	0.019985	Gm9926	predicted gene 9926
17432546	3.12	4.12	-1.99	0.020169	Pramef12	PRAME family member 12
17459778	5.1	5.7	-1.52	0.020268	Gm23727	predicted gene, 23727
17318407	5.1	5.81	-1.63	0.020293	Parp10	poly (ADP-ribose) polymerase family, member 10
17445659	2.51	3.26	-1.69	0.020354	Gm17019	predicted gene 17019
17540127	4.17	3.36	1.75	0.020587
17235873	5.19	5.9	-1.64	0.020834
17454139	3.84	4.51	-1.59	0.021	Gm15498	predicted gene 15498
17500957	5.24	6.18	-1.92	0.021179	Lrp2bp	Lrp2 binding protein
17422691	5.13	5.78	-1.57	0.02137	Ankrd65	ankyrin repeat domain 65
17283604	4.51	3.73	1.72	0.021453	Gm17142	predicted gene 17142
17437765	1.94	3.63	-3.21	0.021732	Klb	klotho beta
17481594	3.27	4.38	-2.15	0.021734	Olfr473	olfactory receptor 473
17380004	4.93	5.52	-1.5	0.02181	9430093N23Rik	RIKEN cDNA 9430093N23 gene
17284503	4.15	5.27	-2.18	0.021906	Ighv1-5; Ighm	immunoglobulin heavy variable V1-5; immunoglobulin heavy constant mu
17238685	0	2.27	-4.81	0.021925	Gm24717	predicted gene, 24717
17293774	2.15	3.15	-1.99	0.02196	Nlrp4f	NLR family, pyrin domain containing 4F
17232729	4.1	4.95	-1.8	0.022104	Gm25613	predicted gene, 25613
17534741	4.19	5.45	-2.4	0.022205	Etd	embryonic testis differentiation
17230991	5.17	5.79	-1.54	0.022828	Vash2	vasohibin 2
17404350	3.51	4.39	-1.84	0.022853	Cpb1	carboxypeptidase B1 (tissue)
17427886	3.74	4.61	-1.83	0.023009	LOC102633339; Gm12786	uncharacterized LOC102633339; predicted gene 12786
17211545	3.77	2.91	1.81	0.023014	Gm4850	THO complex 4 pseudogene
17403114	5.2	5.8	-1.51	0.023142	Adh4	alcohol dehydrogenase 4 (class II), pi polypeptide
17359299	3.91	4.62	-1.64	0.023218
17300666	5.56	6.26	-1.62	0.023498	Ltb4r1	leukotriene B4 receptor 1
17473089	3.8	2.98	1.77	0.023609	Gm23462	predicted gene, 23462
17521483	1.75	2.65	-1.87	0.023661	Gm23856	predicted gene, 23856
17220771	4.31	5.22	-1.88	0.023689	Spata45	spermatogenesis associated 45
17226327	4.86	5.48	-1.54	0.023865	Marco	macrophage receptor with collagenous structure
17212694	3.92	4.65	-1.66	0.023879	Gm25843	predicted gene, 25843
17347821	4.48	5.21	-1.65	0.024182	Six3os1	SIX homeobox 3, opposite strand 1; Six3 opposite strand transcript 1
17462830	4.29	4.93	-1.56	0.02422	Gm22763	predicted gene, 22763
17244655	2.16	3.15	-1.98	0.024797	Gm22945	predicted gene, 22945
17229965	2.26	1.53	1.66	0.024798	Gm26077	predicted gene, 26077
17236194	2.28	3.16	-1.84	0.024849	Gm5174	predicted gene 5174
17427992	1.65	3.06	-2.65	0.024864	Gm23354	predicted gene, 23354
17434322	3.21	0.41	6.94	0.024884	n-R5s169	nuclear encoded rRNA 5S 169
17504587	3.71	5.14	-2.7	0.024944	Ces2h	carboxylesterase 2H
17501214	0.74	2.49	-3.36	0.024955
17341037	0.52	3.18	-6.3	0.025065	Gm26375	predicted gene, 26375
17302771	1.06	1.91	-1.8	0.025065	Gm17613	predicted gene, 17613
17284435	0	1.82	-3.52	0.025091	Ighv4-1; Igh-VX24; Igh-VJ558	immunoglobulin heavy variable 4-1; immunoglobulin heavy chain (X24 family); immunoglobulin heavy chain (J558 family)
17247356	4.07	4.78	-1.63	0.025129	Gm12002	predicted gene 12002
17406264	5.37	6.16	-1.74	0.02518	Gm10710	predicted gene 10710
17249724	2.81	1.46	2.54	0.025204	Gm24198	predicted gene, 24198
17353333	3.82	4.78	-1.95	0.025295	A830052D11Rik	RIKEN cDNA A830052D11 gene
17450529	4.03	4.71	-1.6	0.02538	Gm15817	predicted gene 15817
17267815	4.03	4.68	-1.57	0.025437	Wfikkn2	WAP, follistatin/kazal, immunoglobulin, kunitz and netrin domain containing 2
17241719	1.91	3.57	-3.16	0.025445	D630013N20Rik; Phyhipl	RIKEN cDNA D630013N20 gene; phytanoyl-CoA hydroxylase interacting protein-like
17340272	5.58	6.26	-1.61	0.025514	Epcam	epithelial cell adhesion molecule
17444304	4.28	3.65	1.54	0.025921	0610040B10Rik	RIKEN cDNA 0610040B10 gene
17349304	3.68	4.29	-1.52	0.026449	Tslp	thymic stromal lymphopoietin
17244657	1.56	3.4	-3.58	0.026568	Gm25522	predicted gene, 25522
17247877	2.76	3.7	-1.92	0.026597	4933430M04Rik	RIKEN cDNA 4933430M04 gene
17549926	3.74	4.42	-1.6	0.026662	Mrgpra5	MAS-related GPR, member A5
17309284	3.63	4.53	-1.87	0.026723	D130079A08Rik	RIKEN cDNA D130079A08 gene
17402475	1.28	0.34	1.92	0.026758	Mir302b	microRNA 302b
17454214	4.44	5.08	-1.56	0.026858	Gm4963	predicted gene 4963
17442751	5.08	5.68	-1.51	0.027265	4933438B17Rik	RIKEN cDNA 4933438B17 gene
17332734	4.23	5.06	-1.78	0.027607
17317309	3.25	4.31	-2.08	0.027621
17491724	0.6	2.07	-2.76	0.027633	Mir344b	microRNA 344b
17299112	0	2.51	-5.69	0.02764	Gm8212	predicted gene 8212
17288440	5.01	5.77	-1.69	0.027661	Mir466f-4	microRNA 466f-4
17231602	0.9	2.11	-2.32	0.0278	Gm24374	predicted gene, 24374
17497576	6.11	6.72	-1.53	0.027878	Msx3	msh homeobox 3
17434869	0	3.48	-11.14	0.028
17331217	1.41	3.11	-3.24	0.028009	Olfr172	olfactory receptor 172
17339906	1.59	2.87	-2.44	0.028082	Gm22215	predicted gene, 22215
17302303	3.71	2.3	2.66	0.028124	Gm23278	predicted gene, 23278
17548326	4.68	5.26	-1.5	0.028202
17465495	3.85	4.48	-1.55	0.028238	Gm25625	predicted gene, 25625
17544689	3	4.16	-2.23	0.028281
17474820	2.88	3.94	-2.08	0.028381	Nlrp5	NLR family, pyrin domain containing 5
17278834	2.11	1.04	2.09	0.028463	Mir376c	microRNA 376c
17366728	4.05	4.66	-1.53	0.028586	Mir669d	microRNA 669d
17439092	2.94	4.65	-3.28	0.028671	Gm23031	predicted gene, 23031
17244472	3.91	3.27	1.56	0.028689	Gm24186	predicted gene, 24186
17550332	2.15	4.22	-4.22	0.029028
17550360	2.15	4.22	-4.22	0.029028
17438721	2.99	1.47	2.88	0.029217	Smr3a	submaxillary gland androgen regulated protein 3A
17471960	3.12	3.82	-1.62	0.02935	Tas2r136	taste receptor, type 2, member 136
17371941	4.32	4.97	-1.57	0.02955	Cdca7	cell division cycle associated 7
17262023	4.02	4.97	-1.92	0.02957	Gm12162	predicted gene 12162
17240725	3.7	4.62	-1.89	0.029613	Gm23883	predicted gene, 23883
17533729	2.68	3.59	-1.88	0.0298	Spaca5	sperm acrosome associated 5
17285783	6.86	7.58	-1.65	0.029998	Vmn1r213	vomeronasal 1 receptor 213
17405130	6.36	5.72	1.56	0.030149
17397738	2.56	1.07	2.81	0.030169	Gm25404	predicted gene, 25404
17473669	3.28	3.96	-1.6	0.030298	Vmn1r70	vomeronasal 1 receptor 70
17534337	5.24	5.98	-1.67	0.03035	Atp1b4	ATPase, (Na+)/K+ transporting, beta 4 polypeptide
17542774	0.54	2.54	-3.98	0.030866	Smim9	small integral membrane protein 9
17395981	4	4.82	-1.76	0.030872	Gm10748	predicted gene 10748
17387780	1.39	2.76	-2.57	0.030894	Olfr1154	olfactory receptor 1154
17542320	4.23	3.43	1.74	0.030899	Xlr3c	X-linked lymphocyte-regulated 3C
17399887	3.08	3.95	-1.82	0.031179	Sprr2i	small proline-rich protein 2I
17549508	3.55	4.67	-2.17	0.031324	LOC102642528	selection and upkeep of intraepithelial T-cells protein 5-like
17369268	2.83	3.67	-1.79	0.031378	4930527E20Rik	RIKEN cDNA 4930527E20 gene
17367726	4.43	5.33	-1.87	0.031408	Gm13415; LOC102638285	predicted gene 13415; uncharacterized LOC102638285
17220787	5.15	5.88	-1.66	0.03161	Batf3	basic leucine zipper transcription factor, ATF-like 3
17423386	3.43	4.14	-1.64	0.031839	D930021N14; Gm11823	uncharacterized protein D930021N14; predicted gene 11823
17392594	3.98	4.68	-1.63	0.031943	Cst11	cystatin 11
17549540	4.01	4.72	-1.63	0.032173	Gm19665	predicted gene, 19665
17549692	4.01	4.72	-1.63	0.032173	Gm19665	predicted gene, 19665
17317739	4.94	5.56	-1.53	0.032305	Col22a1	collagen, type XXII, alpha 1
17536979	3.68	4.41	-1.66	0.032519	Tsix	X (inactive)-specific transcript, opposite strand
17275686	4.35	5.19	-1.78	0.032624	Gm17529	predicted gene, 17529
17341080	5.04	5.68	-1.55	0.032652	Thbs2	thrombospondin 2
17494699	5.28	5.91	-1.54	0.032653	Olfr700	olfactory receptor 700
17494097	5.8	6.39	-1.51	0.032658	Gm8556	predicted gene 8556
17300707	5.78	7.11	-2.5	0.032873	Cma2	chymase 2, mast cell
17373887	4.32	5.06	-1.67	0.033039	Ccdc73	coiled-coil domain containing 73
17218449	3.88	4.51	-1.54	0.033186	Angptl1	angiopoietin-like 1
17292050	5.82	6.63	-1.76	0.033311	Gcm2	glial cells missing homolog 2 (Drosophila)
17339793	4.68	5.31	-1.55	0.033626	Gm4710	predicted gene 4710
17528932	4.8	5.41	-1.53	0.033643	Gm23791	predicted gene, 23791
17525086	1.13	3.47	-5.07	0.03377	Gm25861	predicted gene, 25861
17494806	1.61	3.13	-2.87	0.033782	Olfr504	olfactory receptor 504
17357902	1.76	3.5	-3.34	0.0338	Olfr1451	olfactory receptor 1451
17232036	4.74	5.67	-1.9	0.034019	1700021A07Rik	RIKEN cDNA 1700021A07 gene
17466226	3.11	3.79	-1.6	0.034049	Olfr461	olfactory receptor 461
17341508	4.81	5.5	-1.62	0.034054	Mmp25	matrix metallopeptidase 25
17287412	1.79	4.02	-4.69	0.034067	Gm5848	predicted pseudogene 5848
17236493	4.03	4.71	-1.6	0.034089
17277970	3.91	3.13	1.71	0.034321	D130020L05Rik	RIKEN cDNA D130020L05 gene
17417658	0.7	1.79	-2.12	0.034526	Gm23287	predicted gene, 23287
17267626	4.22	4.95	-1.66	0.034578	Gm10367	predicted gene 10367
17366856	5.42	6.31	-1.86	0.034643	Mir466b-2	microRNA 466b-2
17250322	3.82	4.49	-1.58	0.034665	1810063I02Rik	RIKEN cDNA 1810063I02 gene
17331260	1.52	2.37	-1.81	0.034717	Olfr198	olfactory receptor 198
17260369	4.76	5.38	-1.53	0.034757	Myo1g	myosin IG
17300183	0.45	2.08	-3.09	0.034979	Traj34; Trav4d-4; Trav14d-3-dv8	T cell receptor alpha joining 34; T cell receptor alpha variable 4D-4; T cell receptor alpha variable 14D-3-DV8
17366752	6.1	6.85	-1.68	0.035012	Mir466p; Gm25943; Mir466b-7; Mir466b-8; Mir466b-5; Mir466e; Mir466b-1; Mir466b-4; Gm25285; Mir466c-1; Mir466b-6; Mir466c-2	microRNA 466p; predicted gene, 25943; microRNA 466b-7; microRNA 466b-8; microRNA 466b-5; microRNA 466e; microRNA 466b-1; microRNA 466b-4; predicted gene, 25285; microRNA 466c-1; microRNA 466b-6; microRNA 466c-2
17366764	6.1	6.85	-1.68	0.035012	Mir466p; Gm25943; Mir466b-7; Mir466b-8; Mir466b-5; Mir466e; Mir466b-1; Mir466b-4; Gm25285; Mir466c-1; Mir466b-6; Mir466c-2	microRNA 466p; predicted gene, 25943; microRNA 466b-7; microRNA 466b-8; microRNA 466b-5; microRNA 466e; microRNA 466b-1; microRNA 466b-4; predicted gene, 25285; microRNA 466c-1; microRNA 466b-6; microRNA 466c-2
17514912	2.65	1.25	2.64	0.035111	Olfr832	olfactory receptor 832
17211365	0	1.75	-3.37	0.035154	Mir206	microRNA 206
17342491	5.67	6.26	-1.51	0.035244	Wfikkn1	WAP, FS, Ig, KU, and NTR-containing protein 1
17308128	4.19	4.85	-1.58	0.03534	1700092C10Rik	RIKEN cDNA 1700092C10 gene
17473730	0	2.01	-4.04	0.035374	Vmn1r77	vomeronasal 1 receptor 77
17444055	4.71	5.44	-1.66	0.035581	Gm16121; LOC102632332	predicted gene 16121; uncharacterized LOC102632332
17522504	4.63	5.3	-1.6	0.035582	Als2cl	ALS2 C-terminal like
17473695	3.3	0	9.86	0.035632	Gm6909	predicted gene 6909
17520675	5.5	6.09	-1.5	0.035668	Foxl2	forkhead box L2
17543027	3.58	4.21	-1.55	0.03576	4930595M18Rik	RIKEN cDNA 4930595M18 gene
17274764	0	1.72	-3.3	0.035825	Gm25408	predicted gene, 25408
17486521	1.7	0	3.25	0.035938	Vmn1r83	vomeronasal 1 receptor 83
17346516	2.22	3.47	-2.38	0.035946	Cd70	CD70 antigen
17406433	5.9	6.73	-1.77	0.035995	Prss48	protease, serine 48
17238636	1.66	2.73	-2.09	0.036051	Gm25494	predicted gene, 25494
17458936	5.09	5.86	-1.71	0.036245	Vmn1r8	vomeronasal 1 receptor 8
17367338	4.5	5.11	-1.53	0.036633	Armc3	armadillo repeat containing 3
17288043	3.03	4.09	-2.08	0.036633
17305321	6.28	6.9	-1.54	0.036647	Gm6401	predicted gene 6401
17226618	4.74	5.38	-1.55	0.036648	LOC102641333; Gm15675	uncharacterized LOC102641333; predicted gene 15675
17368401	4.38	5.09	-1.63	0.036679	Stkld1	serine/threonine kinase-like domain containing 1
17270727	2.93	4.01	-2.12	0.036748	Gm11672	predicted gene 11672
17508628	4.34	5.17	-1.78	0.036769	Gm3985	predicted gene 3985
17215550	4.8	5.48	-1.61	0.036818	Gm19589	predicted gene, 19589
17229280	3.32	4.62	-2.46	0.036877	Gm24808	predicted gene, 24808
17407010	4.08	4.92	-1.79	0.03757	Efna4	ephrin A4
17319403	6.87	7.5	-1.55	0.037704	Gm22077; Rpl3	predicted gene, 22077; ribosomal protein L3
17272939	4.29	5.19	-1.88	0.037721	Chmp6	charged multivesicular body protein 6
17387706	3.15	2.12	2.04	0.037756	Olfr1089	olfactory receptor 1089
17257733	2.93	3.81	-1.84	0.037879	Gm23120	predicted gene, 23120
17293573	4.62	5.25	-1.55	0.037925	Fancc	Fanconi anemia, complementation group C
17385326	4.82	5.6	-1.72	0.038108	Gm26603	predicted gene, 26603
17396876	6.17	7.05	-1.84	0.038159
17306136	0	2.37	-5.16	0.038325	Gm5800	predicted gene 5800
17347376	3.51	4.42	-1.88	0.038351	Sult6b1	sulfotransferase family, cytosolic, 6B, member 1
17385389	3.36	4	-1.56	0.038364	BB557941	expressed sequence BB557941
17533280	3.12	2.2	1.89	0.038528	Gm25885	predicted gene, 25885
17318971	5.19	5.8	-1.52	0.038671	Tex33	testis expressed 33
17537199	4.36	5.07	-1.64	0.038807	Sh3bgrl	SH3-binding domain glutamic acid-rich protein like
17476389	5.46	6.05	-1.51	0.038837	Nphs1	nephrosis 1, nephrin
17479942	0	2.41	-5.32	0.03909	Olfr297	olfactory receptor 297
17267499	0	2.06	-4.18	0.03916	Gm25968	predicted gene, 25968
17549218	5.03	5.68	-1.57	0.039242	4933439G19Rik	RIKEN cDNA 4933439G19 gene
17549308	5.03	5.68	-1.57	0.039242	4933439G19Rik	RIKEN cDNA 4933439G19 gene
17315677	4.67	5.45	-1.72	0.039363	BC037032	cDNA Sequence BC037032
17537525	1.01	2.57	-2.94	0.039517	Gm22139	predicted gene, 22139
17423735	0	2.19	-4.55	0.039583	Gm22831; Gm11920	predicted gene, 22831; predicted gene 11920
17459303	1.42	0	2.67	0.039696	Igkv9-129	immunoglobulin kappa variable 9-129
17289525	2.73	3.93	-2.29	0.039758	Gm25808	predicted gene, 25808
17437702	6.9	7.62	-1.65	0.039977	Mir574	microRNA 574
17366880	5.32	6.16	-1.79	0.040023	Mir466b-3; Gm25943; Mir466b-7; Mir466b-5; Mir466b-1; Mir466b-4; Mir466b-6	microRNA 466b-3; predicted gene, 25943; microRNA 466b-7; microRNA 466b-5; microRNA 466b-1; microRNA 466b-4; microRNA 466b-6
17485471	3.35	4.45	-2.14	0.04015	Mrgprd	MAS-related GPR, member D
17496433	5.54	6.14	-1.51	0.040189	4930451I11Rik	RIKEN cDNA 4930451I11 gene
17529559	2.45	3.38	-1.91	0.040357	Gm22985	predicted gene, 22985
17520971	4.87	5.49	-1.54	0.040517	Gm16252	predicted gene 16252
17542913	2.71	3.67	-1.94	0.040549	Gm14742	predicted gene 14742
17325324	2.49	3.69	-2.3	0.04066	Stfa2l1	stefin A2 like 1
17549288	3.03	0.86	4.49	0.040739
17338545	4.68	5.71	-2.05	0.041058	Kcnh8	potassium voltage-gated channel, subfamily H (eag-related), member 8
17445629	2.73	3.46	-1.66	0.041273	Gm4128	predicted gene 4128
17408970	4.88	5.55	-1.59	0.041305	Olfr266	olfactory receptor 266
17298897	0.85	2.97	-4.34	0.041337
17232041	2.66	3.62	-1.94	0.041343
17524423	3.8	4.66	-1.81	0.041468	Gm26521; Fbxl12	predicted gene, 26521; F-box and leucine-rich repeat protein 12
17464136	5.22	6.08	-1.82	0.041748	B230216G23Rik	RIKEN cDNA B230216G23 gene
17363082	1.94	4.07	-4.4	0.041772	Olfr1437	olfactory receptor 1437
17471975	0	1.1	-2.15	0.041903	Gm5886	predicted gene 5886
17503208	3.72	4.37	-1.57	0.041933	Lyl1	lymphoblastomic leukemia 1
17229967	0.5	1.8	-2.46	0.04216	Olfr1408	olfactory receptor 1408
17278755	3.08	4.14	-2.07	0.042275	Mir370; mmu-mir-370	microRNA 370; mmu-mir-370
17515915	3.25	4.14	-1.85	0.042282	4933422A05Rik	RIKEN cDNA 4933422A05 gene
17499843	4.82	5.5	-1.6	0.042326	Ccdc70	coiled-coil domain containing 70
17520582	3.7	4.39	-1.62	0.042461	C430002N11Rik	RIKEN cDNA C430002N11 gene
17427635	3.61	4.51	-1.87	0.042531	C130073F10Rik	RIKEN cDNA C130073F10 gene
17415001	1.19	1.85	-1.58	0.042658	n-R5s188	nuclear encoded rRNA 5S 188
17344688	0	2.1	-4.29	0.042977
17223787	4.73	4.13	1.51	0.043169	2810408I11Rik	RIKEN cDNA 2810408I11 gene
17547016	3.13	5.03	-3.74	0.043173
17450877	4.68	5.32	-1.56	0.043303	Vmn2r11	vomeronasal 2, receptor 11
17387850	5.29	6	-1.64	0.043369	Olfr1198	olfactory receptor 1198
17407536	5.99	6.77	-1.72	0.043447	Gm17179	predicted gene 17179
17462756	2.97	3.56	-1.51	0.043474	Clec4b1	C-type lectin domain family 4, member b1
17379602	4.41	5.22	-1.75	0.043644	Zfp335os	zinc finger protein 335, opposite strand
17331596	5.07	5.74	-1.59	0.043746	Gm25038	predicted gene, 25038
17518417	6.75	6.15	1.52	0.043849	Vwa9	von Willebrand factor A domain containing 9
17504019	4.48	3.72	1.69	0.043868	Ap3s1-ps2	adaptor-related protein complex 3, sigma 1 subunit, pseudogene 2
17246457	2.59	4.11	-2.88	0.04387	Olfr823	olfactory receptor 823
17211361	5.38	6.31	-1.91	0.04388	4930486I03Rik	RIKEN cDNA 4930486I03 gene
17404888	4.09	4.79	-1.63	0.044006	Il21	interleukin 21
17345775	0.39	2.86	-5.54	0.044077	A530064D06Rik	RIKEN cDNA A530064D06 gene
17285907	4.48	5.18	-1.62	0.044121	Slc17a3	solute carrier family 17 (sodium phosphate), member 3
17359698	4.35	5.29	-1.91	0.044145	Scd4	stearoyl-coenzyme A desaturase 4
17512778	1.21	2.77	-2.96	0.044165	Gm23163	predicted gene, 23163
17417078	2.22	3.05	-1.77	0.044331	Gm12823	predicted gene 12823
17481139	3.92	4.81	-1.86	0.044341	Olfr556	olfactory receptor 556
17387846	1.61	2.88	-2.42	0.044355	Olfr1196	olfactory receptor 1196
17366742	5.2	5.91	-1.63	0.044485	Mir466p; Gm25943; Mir466b-7; Mir466b-5; Mir466b-1; Mir466b-4; Mir466b-6; Mir466b-3; Gm25285; Mir466c-1; Mir466c-2	microRNA 466p; predicted gene, 25943; microRNA 466b-7; microRNA 466b-5; microRNA 466b-1; microRNA 466b-4; microRNA 466b-6; microRNA 466b-3; predicted gene, 25285; microRNA 466c-1; microRNA 466c-2
17366796	5.2	5.91	-1.63	0.044485	Mir466p; Gm25943; Mir466b-7; Mir466b-5; Mir466b-1; Mir466b-4; Mir466b-6; Mir466b-3; Gm25285; Mir466c-1; Mir466c-2	microRNA 466p; predicted gene, 25943; microRNA 466b-7; microRNA 466b-5; microRNA 466b-1; microRNA 466b-4; microRNA 466b-6; microRNA 466b-3; predicted gene, 25285; microRNA 466c-1; microRNA 466c-2
17366808	5.2	5.91	-1.63	0.044485	Mir466p; Gm25943; Mir466b-7; Mir466b-5; Mir466b-1; Mir466b-4; Mir466b-6; Mir466b-3; Gm25285; Mir466c-1; Mir466c-2	microRNA 466p; predicted gene, 25943; microRNA 466b-7; microRNA 466b-5; microRNA 466b-1; microRNA 466b-4; microRNA 466b-6; microRNA 466b-3; predicted gene, 25285; microRNA 466c-1; microRNA 466c-2
17366832	5.2	5.91	-1.63	0.044485	Mir466p; Gm25943; Mir466b-7; Mir466b-5; Mir466b-1; Mir466b-4; Mir466b-6; Mir466b-3; Gm25285; Mir466c-1; Mir466c-2	microRNA 466p; predicted gene, 25943; microRNA 466b-7; microRNA 466b-5; microRNA 466b-1; microRNA 466b-4; microRNA 466b-6; microRNA 466b-3; predicted gene, 25285; microRNA 466c-1; microRNA 466c-2
17366844	5.2	5.91	-1.63	0.044485	Mir466p; Gm25943; Mir466b-7; Mir466b-5; Mir466b-1; Mir466b-4; Mir466b-6; Mir466b-3; Gm25285; Mir466c-1; Mir466c-2	microRNA 466p; predicted gene, 25943; microRNA 466b-7; microRNA 466b-5; microRNA 466b-1; microRNA 466b-4; microRNA 466b-6; microRNA 466b-3; predicted gene, 25285; microRNA 466c-1; microRNA 466c-2
17366868	5.2	5.91	-1.63	0.044485	Mir466p; Gm25943; Mir466b-7; Mir466b-5; Mir466b-1; Mir466b-4; Mir466b-6; Mir466b-3; Gm25285; Mir466c-1; Mir466c-2	microRNA 466p; predicted gene, 25943; microRNA 466b-7; microRNA 466b-5; microRNA 466b-1; microRNA 466b-4; microRNA 466b-6; microRNA 466b-3; predicted gene, 25285; microRNA 466c-1; microRNA 466c-2
17366788	6.15	6.97	-1.77	0.044539	Gm24673; Gm23108; Mir669g; Gm26426; Gm26060	predicted gene, 24673; predicted gene, 23108; microRNA 669g; predicted gene, 26426; predicted gene, 26060
17366824	6.15	6.97	-1.77	0.044539	Gm24673; Gm23108; Mir669g; Gm26426; Gm26060	predicted gene, 24673; predicted gene, 23108; microRNA 669g; predicted gene, 26426; predicted gene, 26060
17254877	4.07	4.71	-1.55	0.044566	Mpo	myeloperoxidase
17441188	2.88	3.79	-1.89	0.044689	LOC102639837; Gm13840	uncharacterized LOC102639837; predicted gene 13840
17519568	3.07	4.27	-2.29	0.044703	Gm19569	predicted gene, 19569
17394147	3.87	4.48	-1.52	0.04471	Svs4	seminal vesicle secretory protein 4
17548601	3.37	4.35	-1.97	0.044862
17496150	5.55	6.22	-1.6	0.045062	Lat	linker for activation of T cells
17211347	3.13	3.89	-1.69	0.045083	Tfap2b	transcription factor AP-2 beta
17268093	4.59	5.57	-1.97	0.045175	Gm11544	predicted gene 11544
17463626	2.49	3.57	-2.11	0.045178	Tas2r120	taste receptor, type 2, member 120
17235360	7.4	8.15	-1.68	0.045201	Onecut3	one cut domain, family member 3
17397488	5.56	6.36	-1.74	0.045219	Gm10729	predicted gene 10729
17527471	2.86	3.51	-1.57	0.045252	LOC102634319; 2700012I20Rik	uncharacterized LOC102634319; RIKEN cDNA 2700012I20 gene
17421170	5.68	4.99	1.61	0.045272	Hnrnph2	heterogeneous nuclear ribonucleoprotein H2
17345812	3.02	4.18	-2.23	0.045491	Gm23642	predicted gene, 23642
17461157	4.92	5.84	-1.89	0.045506	LOC102635772; Gm26748	uncharacterized LOC102635772; predicted gene, 26748
17284858	3.02	4.12	-2.14	0.045516	Gm25675	predicted gene, 25675
17247498	2.43	3.47	-2.06	0.04555	Gm23093	predicted gene, 23093
17225350	4.06	5.27	-2.31	0.045594	4930453O03Rik	RIKEN cDNA 4930453O03 gene
17236411	3.35	4.12	-1.7	0.046299	1500026H17Rik	RIKEN cDNA 1500026H17 gene
17502218	5.73	6.7	-1.96	0.046375
17338468	1.47	3.27	-3.49	0.046397
17247924	2.96	3.88	-1.88	0.046399	Gm12070	glyceraldehyde-3-phosphate dehydrogenase pseudogene
17426981	6.46	7.15	-1.62	0.046428	Plin2	perilipin 2
17302418	6.38	5.76	1.53	0.046478	Uchl3	ubiquitin carboxyl-terminal esterase L3 (ubiquitin thiolesterase)
17243382	4.02	4.81	-1.73	0.046507	Gna15	guanine nucleotide binding protein, alpha 15
17372470	2.79	3.42	-1.55	0.046507	Fsip2	fibrous sheath-interacting protein 2
17499773	2.97	4	-2.05	0.046636
17426336	4.29	5	-1.64	0.046645	Gm11213	predicted gene 11213
17271724	4.05	5.19	-2.22	0.046796	Cd300ld	CD300 molecule-like family member d
17366774	5.72	6.43	-1.64	0.046877	Mir466p; Gm25943; Mir466b-7; Mir466b-5; Mir466b-1; Mir466b-4; Gm25285; Mir466c-1; Mir466b-6; Mir466c-2	microRNA 466p; predicted gene, 25943; microRNA 466b-7; microRNA 466b-5; microRNA 466b-1; microRNA 466b-4; predicted gene, 25285; microRNA 466c-1; microRNA 466b-6; microRNA 466c-2
17366784	5.72	6.43	-1.64	0.046877	Mir466p; Gm25943; Mir466b-7; Mir466b-5; Mir466b-1; Mir466b-4; Gm25285; Mir466c-1; Mir466b-6; Mir466c-2	microRNA 466p; predicted gene, 25943; microRNA 466b-7; microRNA 466b-5; microRNA 466b-1; microRNA 466b-4; predicted gene, 25285; microRNA 466c-1; microRNA 466b-6; microRNA 466c-2
17366820	5.72	6.43	-1.64	0.046877	Mir466p; Gm25943; Mir466b-7; Mir466b-5; Mir466b-1; Mir466b-4; Gm25285; Mir466c-1; Mir466b-6; Mir466c-2	microRNA 466p; predicted gene, 25943; microRNA 466b-7; microRNA 466b-5; microRNA 466b-1; microRNA 466b-4; predicted gene, 25285; microRNA 466c-1; microRNA 466b-6; microRNA 466c-2
17305715	5.12	5.77	-1.57	0.047031	Rubie	RNA upstream of Bmp4 expressed in inner ear
17306094	4.98	5.69	-1.63	0.047117	Olfr750	olfactory receptor 750
17444583	5.07	5.67	-1.51	0.047128	Gm23995	predicted gene, 23995
17394740	5.23	6.01	-1.72	0.047452	Fam65c	family with sequence similarity 65, member C
17536346	1.33	2.61	-2.44	0.047656	Gm14818	predicted gene 14818
17249965	6.05	5.46	1.51	0.047675	Mrpl22	mitochondrial ribosomal protein L22
17274408	3.04	3.89	-1.8	0.047692	Gm17758	hippocalcin-like protein 1-like
17410514	3.36	4.08	-1.64	0.047768	LOC102632824; Gm26820	uncharacterized LOC102632824; predicted gene, 26820
17373482	2.4	3.16	-1.7	0.047788	Mir1955	microRNA 1955
17398929	4.11	5.11	-1.99	0.047788	Iqgap3	IQ motif containing GTPase activating protein 3
17529222	4.21	5.21	-1.99	0.047934	LOC102639075; Mei4; Gm26907	uncharacterized LOC102639075; meiosis-specific, MEI4 homolog (S. cerevisiae); predicted gene, 26907
17447036	5.79	6.75	-1.94	0.047948
17293250	4.06	4.68	-1.54	0.047949	4921517D22Rik	RIKEN cDNA 4921517D22 gene
17387648	2.56	3.34	-1.72	0.047962	Olfr1045	olfactory receptor 1045
17426555	2.55	3.6	-2.07	0.047993	Gm11487	predicted gene 11487
17348765	3.44	4.16	-1.64	0.048108	Dsg4	desmoglein 4
17401578	5.26	6.15	-1.86	0.048123	Alx3	aristaless-like homeobox 3
17244697	4.85	5.51	-1.58	0.048247	Gm25342	predicted gene, 25342
17403985	2.25	3.42	-2.24	0.048512	1700008P02Rik	RIKEN cDNA 1700008P02 gene
17473514	4.02	4.63	-1.53	0.048528	Gm5065	predicted gene 5065
17261177	3.99	4.76	-1.7	0.048574	Gm12665; LOC102636777	predicted gene 12665; uncharacterized LOC102636777
17339572	3.6	4.3	-1.62	0.048593	Gm25406	predicted gene, 25406
17495207	3.57	4.74	-2.26	0.048686	2310014F06Rik	RIKEN cDNA 2310014F06 gene
17485424	4.4	5.09	-1.62	0.048719	Gm10152; D930030F02Rik	predicted gene 10152; RIKEN cDNA D930030F02 gene
17531315	2.22	3.41	-2.29	0.048737	Fbxw20	F-box and WD-40 domain protein 20
17355058	5.25	5.87	-1.54	0.049254	Gm24504	predicted gene, 24504
17220898	1.39	3.76	-5.19	0.049281	Gm22265	predicted gene, 22265
17455269	3.17	3.93	-1.7	0.049281	Gm10858	predicted gene 10858
17300054	1.95	4.67	-6.61	0.049298	Trav9d-4; LOC547323; Trav9d-3	T cell receptor alpha variable 9D-4; uncharacterized LOC547323; T cell receptor alpha variable 9D-3
17481194	0	2.68	-6.39	0.0494	Olfr598	olfactory receptor 598
17477288	0	2.26	-4.78	0.049471	Klk1b7-ps	kallikrein 1-related peptidase b7, pseudogene
17548918	3.57	4.15	-1.5	0.049614	Gm10555	predicted gene 10555
17294773	1.21	2.38	-2.25	0.049627	Gm24498	predicted gene, 24498
17468222	4.32	4.99	-1.6	0.049646	Cd207	CD207 antigen
17417102	4.27	4.89	-1.53	0.049989	Gm12830	predicted gene 12830

## Sheet: Ptpn11D61Y S vs. B
Transcript ID	Ptpn11D61Y S Bi-weight Avg Signal (log2)	Ptpn11D61Y B Bi-weight Avg Signal (log2)	Fold Change (linear) (Treatment vs. SheD61Y)	ANOVA p-value	Gene Symbol	Description						Datasets compared: Ptpn11D61Y S vs. B
17550428	7.56	8.32	-1.7	8e-06	Neat1	nuclear paraspeckle assembly transcript 1 (non-protein coding)
17363160	2.86	0.86	3.99	0.000317	Gm24124	predicted gene, 24124						Filter criteria: 1.5 Fold change (Up/Down); p<0.05
17417138	5.48	6.09	-1.53	0.00046	Tal1	T cell acute lymphocytic leukemia 1
17268202	4.16	5.08	-1.89	0.000593	Gm11521	predicted gene 11521
17516170	0	1.92	-3.79	0.001145	Olfr904	olfactory receptor 904
17328621	4.02	4.99	-1.95	0.00138	Mir130b	microRNA 130b
17397893	3.56	2.27	2.46	0.001384	Gm8298	predicted gene 8298
17524296	4.62	3.89	1.66	0.001962	Zfp558	zinc finger protein 558
17287590	5.26	5.94	-1.59	0.002291	Fgfr4	fibroblast growth factor receptor 4
17353346	4.3	3.62	1.61	0.002325	4930455D15Rik	RIKEN cDNA 4930455D15 gene
17292137	4.26	2.92	2.53	0.00244	Gm26064	predicted gene, 26064
17414964	2.24	3.37	-2.19	0.002801
17289817	1.39	3.49	-4.29	0.002975	Gm15286	predicted gene 15286
17450515	1.73	3.39	-3.17	0.003002	Gbp11	guanylate binding protein 11
17226600	0	2.47	-5.55	0.003359	Gm23056	predicted gene, 23056
17397373	1.02	2.19	-2.25	0.003469	Gm25714	predicted gene, 25714
17406268	3.52	2.22	2.47	0.004378	1700028M03Rik	RIKEN cDNA 1700028M03 gene
17379480	2.55	0.11	5.43	0.004384	Gm24473	predicted gene, 24473
17388661	5.91	6.52	-1.53	0.005219	Gm23317	predicted gene, 23317
17417910	4.09	4.71	-1.54	0.00548	Zmynd12	zinc finger, MYND domain containing 12
17527409	0	2.16	-4.46	0.005626	Gm23407	predicted gene, 23407
17228284	0	1.6	-3.03	0.006053	Gm25336	predicted gene, 25336
17344508	2.51	3.81	-2.46	0.006427
17216244	3.32	4.02	-1.62	0.006992
17459778	5.24	6.01	-1.7	0.007014	Gm23727	predicted gene, 23727
17542117	0.65	1.54	-1.84	0.007325	Mir547	microRNA 547
17410433	0	1.57	-2.97	0.007375	Gm22322	predicted gene, 22322
17372233	5.46	6.08	-1.54	0.007567	Dfnb59	deafness, autosomal recessive 59 (human)
17392317	4.64	5.3	-1.58	0.007602	Pcsk2os2	proprotein convertase subtilisin/kexin type 2, opposite strand 2
17421364	3.31	2.61	1.62	0.007914	Gm13212	predicted gene 13212
17362399	3.51	4.1	-1.5	0.007976	Slc22a28	solute carrier family 22, member 28
17249914	4.07	3.33	1.68	0.008187	Gm24582	predicted gene, 24582
17459010	0	0.9	-1.87	0.00829	Vmn1r29	vomeronasal 1 receptor 29
17541697	2.5	1.25	2.37	0.008341	Mir92-2	microRNA 92-2
17524328	0	2.67	-6.36	0.009398	Olfr843	olfactory receptor 843
17433973	4.2	3.54	1.57	0.009864	Mir200a	microRNA 200a
17540453	2.38	3.08	-1.62	0.009876	Mir222	microRNA 222
17537527	4.12	3.12	1.99	0.009911	4921511C20Rik	high density lipoprotein (HDL) binding protein pseudogene
17369268	3.54	4.32	-1.73	0.010488	4930527E20Rik	RIKEN cDNA 4930527E20 gene
17458952	0.72	3.2	-5.58	0.010893	Vmn1r14	vomeronasal 1 receptor 14
17276983	3.23	3.99	-1.7	0.011068	n-R5s62	nuclear encoded rRNA 5S 62
17340631	5.34	4.61	1.66	0.011572	Rsph3b	radial spoke 3B homolog (Chlamydomonas)
17452248	8.72	7.94	1.72	0.012833
17529229	0	1.43	-2.69	0.01329	Gm24393	predicted gene, 24393
17338359	3.05	1.98	2.09	0.013292	1700067P10Rik	RIKEN cDNA 1700067P10 gene
17361805	7.71	8.51	-1.75	0.013329	Neat1	nuclear paraspeckle assembly transcript 1 (non-protein coding)
17300165	4.36	5.54	-2.27	0.013376	Traj43; Trav14-1	T cell receptor alpha joining 43; T cell receptor alpha variable 14-1
17501140	0.04	2.24	-4.6	0.013554	Gm23986	predicted gene, 23986
17265908	0	1.19	-2.27	0.013576	Gm22733	predicted gene, 22733
17517880	3.24	3.84	-1.51	0.013767	Gm16131	predicted gene 16131
17373628	5.69	6.48	-1.74	0.013846	Gm22957	predicted gene, 22957
17487062	1.55	2.54	-1.99	0.013893	Psg25	pregnancy-specific glycoprotein 25
17544267	0.16	2.92	-6.77	0.014144	Gm24831	predicted gene, 24831
17358098	6.37	7.24	-1.83	0.014146	E030003E18Rik	RIKEN cDNA E030003E18 gene
17440519	1.47	0.08	2.61	0.014413	Gm26277	predicted gene, 26277
17289269	2.61	1.58	2.04	0.014529	Gm16243	predicted gene 16243
17281908	3.98	4.64	-1.58	0.015266	Tmem30b	transmembrane protein 30B
17466503	1.3	2.12	-1.76	0.015318	Gm25161	predicted gene, 25161
17214979	0	2.6	-6.06	0.015515	n-R5s215; Sp100	nuclear encoded rRNA 5S 215; nuclear antigen Sp100
17470867	4.91	5.55	-1.56	0.015877	Lrrc23	leucine rich repeat containing 23
17346987	3.18	3.86	-1.61	0.016103	Gm4566	ubiquitin specific peptidase 16 pseudogene
17277934	4.34	4.99	-1.57	0.016439	Gm10432	predicted gene 10432
17325555	4.26	3.29	1.95	0.016468	4930542C21Rik	RIKEN cDNA 4930542C21 gene
17427992	1.85	3.48	-3.11	0.017384	Gm23354	predicted gene, 23354
17363136	5.17	4.27	1.87	0.018108
17210852	3.74	4.37	-1.55	0.018599	LOC102640548; Gm1992	uncharacterized LOC102640548; predicted gene 1992
17481165	3.98	4.71	-1.67	0.019419	Olfr576	olfactory receptor 576
17239501	4.18	5.01	-1.78	0.01959	Abracl; Gm6314	ABRA C-terminal like; predicted pseudogene 6314
17445605	4.19	3.31	1.84	0.019802	Gm23312	predicted gene, 23312
17455954	6.59	5.88	1.64	0.020467	Tac1	tachykinin 1
17278834	0.1	1.89	-3.45	0.020503	Mir376c	microRNA 376c
17549294	0	2.15	-4.44	0.020577
17296912	2.63	2	1.54	0.021206	Gm2916	predicted gene 2916
17471819	1.13	2.98	-3.61	0.021596
17284557	0	1.29	-2.45	0.021656	Ighv1-39	immunoglobulin heavy variable 1-39
17486254	3.73	2.82	1.89	0.021819
17269415	3.05	4.19	-2.2	0.022382	Krt17	keratin 17
17540743	3.69	4.36	-1.6	0.022426	Slx; Gm2003	Sycp3 like X-linked; predicted pseudogene 2003
17300145	0	2.53	-5.77	0.022516	Traj54	T cell receptor alpha joining 54
17372908	2.29	0	4.9	0.022548	Olfr1186	olfactory receptor 1186
17416687	3.19	3.94	-1.69	0.023044	Gm12737	predicted gene 12737
17285521	1.81	0	3.51	0.024132	Trgj1; Tcrg-V4	T cell receptor gamma joining 1; T cell receptor gamma, variable 4
17337866	3.05	4.16	-2.16	0.024533	Runx2os2; 9530072K05Rik	runt related transcription factor 2, opposite strand 2; RIKEN cDNA 9530072K05 gene
17507834	0	1.73	-3.31	0.024534	Defb38	defensin beta 38
17299672	6.88	7.67	-1.73	0.025241	Tppp2	tubulin polymerization-promoting protein family member 2
17397575	4.58	5.47	-1.86	0.025514	Postn	periostin, osteoblast specific factor
17546528	3.86	4.64	-1.71	0.025837
17302617	6.61	7.19	-1.5	0.026271	Mir17hg	Mir17 host gene 1 (non-protein coding)
17448526	4.56	5.25	-1.62	0.026627	Kctd8	potassium channel tetramerisation domain containing 8
17284429	0.37	2.22	-3.59	0.026669	Igh-VS107	immunoglobulin heavy chain (S107 family)
17296164	5	5.86	-1.81	0.02695	Gm15288	predicted gene 15288
17309022	2.94	3.89	-1.93	0.027757
17319576	5.75	4.95	1.75	0.027928	LOC100862468; Nhp2l1	NHP2-like protein 1-like; NHP2 non-histone chromosome protein 2-like 1 (S. cerevisiae)
17331479	2.86	2.07	1.72	0.028072	Gm25699	predicted gene, 25699
17248847	2.3	3.81	-2.86	0.02823	Havcr1	hepatitis A virus cellular receptor 1
17387908	0.1	2.57	-5.58	0.02831	Olfr1225	olfactory receptor 1225
17268210	6.62	5.97	1.57	0.028453	Ngfr	nerve growth factor receptor (TNFR superfamily, member 16)
17322051	6.41	5.69	1.65	0.028463	Krt77	keratin 77
17514615	2.67	3.67	-2	0.029194	1700128F08Rik	U1-snRNP binding protein homolog pseudogene
17545409	4	4.87	-1.83	0.029462	A230072E10Rik	RIKEN cDNA A230072E10 gene
17417030	1.6	2.75	-2.23	0.029496	Skint4	selection and upkeep of intraepithelial T cells 4
17383616	4.68	3.88	1.74	0.030597	Gm14471	predicted gene 14471
17499602	4.11	4.74	-1.55	0.030659	Defb6	defensin beta 6
17501502	3.45	2.18	2.42	0.030747	Gm22586	predicted gene, 22586
17455748	4.05	5.05	-2	0.030789	Gm8579	spermatogenesis associated glutamate (E)-rich protein 4a pseudogene
17473365	2.04	0.66	2.61	0.030857	Gm24537	predicted gene, 24537
17280039	1.43	2.86	-2.69	0.031348	Gm24142	predicted gene, 24142
17380093	4.16	3.5	1.58	0.031512	Gm14275	predicted gene 14275
17278713	3.36	3.99	-1.54	0.031548	Mir136; mmu-mir-136; mmu-mir-3071	microRNA 136; mmu-mir-136; mmu-mir-3071
17214865	2.99	3.99	-2	0.031651	Daw1	dynein assembly factor with WDR repeat domains 1
17334080	5.75	6.56	-1.75	0.031974	Ccdc64b	coiled-coil domain containing 64B
17509582	4.2	5.06	-1.81	0.032041	Gm4975	predicted gene 4975
17226109	2.07	0	4.21	0.033169	Serpinb3c	serine (or cysteine) peptidase inhibitor, clade B, member 3C
17384569	0.5	2.44	-3.82	0.033228	Olfr358	olfactory receptor 358
17499979	5.53	6.14	-1.53	0.033792	1700041G16Rik	RIKEN cDNA 1700041G16 gene
17275678	6.38	5.51	1.84	0.034131	Sstr1	somatostatin receptor 1
17329924	0	1.89	-3.71	0.034436
17327199	1.56	3.45	-3.72	0.034533	Gm23210	predicted gene, 23210
17458161	4.73	3.98	1.69	0.034719	Gm22122	predicted gene, 22122
17417736	2.69	1.7	1.98	0.035445	Gm23382	predicted gene, 23382
17528615	7.2	6.58	1.54	0.03561	Gm23730	predicted gene, 23730
17349764	5.48	4.85	1.55	0.035895	Wdr55	WD repeat domain 55
17443060	5.95	5.3	1.56	0.036204
17366121	4.34	3.38	1.94	0.036642	Gm26158	predicted gene, 26158
17226827	2.85	1.9	1.94	0.036772	Gm24273	predicted gene, 24273
17215799	4.48	3.88	1.52	0.036882	Twist2	twist basic helix-loop-helix transcription factor 2
17464789	5.15	5.77	-1.54	0.03746	A430035B10Rik	RIKEN cDNA A430035B10 gene
17333903	3.51	4.19	-1.61	0.037892	Vmn1r237	vomeronasal 1 receptor 237
17494148	3.9	4.66	-1.69	0.038019	Olfr573-ps1	olfactory receptor 573, pseudogene 1
17294402	3.57	4.48	-1.88	0.038222	Zfp72	zinc finger protein 72
17274180	3.36	4.26	-1.87	0.038395	Gm16497	predicted gene 16497
17412848	4.14	5.12	-1.98	0.038533	Gm25637	predicted gene, 25637
17438464	4.69	4.05	1.57	0.038683	1700023E05Rik	RIKEN cDNA 1700023E05 gene
17493901	3.97	4.83	-1.82	0.038727	Gm20476; LOC102638655	predicted gene 20476; uncharacterized LOC102638655
17298929	3.59	1.48	4.33	0.038729	Nrg3os	neuregulin 3, opposite strand
17389266	2.61	0	6.1	0.038772	Olfr1277	olfactory receptor 1277
17239539	4.5	3.53	1.95	0.038804	Hebp2	heme binding protein 2
17322075	3.99	4.85	-1.8	0.039795	Krt4	keratin 4
17266289	4.93	4.29	1.57	0.039865	Cryba1	crystallin, beta A1
17516762	4.49	5.28	-1.73	0.040048	Tmprss13	transmembrane protease, serine 13
17460256	2.54	3.27	-1.66	0.040222	Gm22893	predicted gene, 22893
17460133	7.39	6.75	1.56	0.040829	Nagk	N-acetylglucosamine kinase
17501270	3.22	4.07	-1.8	0.040983	Gm25992	predicted gene, 25992
17286210	7.47	8.11	-1.56	0.04165	Gm11360	predicted gene 11360
17290687	1.04	0	2.05	0.042096	Gm26133	predicted gene, 26133
17309338	2.49	3.18	-1.61	0.043289	Gm24207	predicted gene, 24207
17501569	4.45	3.85	1.51	0.0434	Nat2	N-acetyltransferase 2 (arylamine N-acetyltransferase)
17403311	4.5	5.26	-1.7	0.043499	9530052C20Rik	RIKEN cDNA 9530052C20 gene
17233095	6.39	5.48	1.87	0.043771	Popdc3	popeye domain containing 3
17400586	0	1.5	-2.82	0.043841	Gm24136	predicted gene, 24136
17516699	6.16	7.01	-1.81	0.044041	Mpzl2	myelin protein zero-like 2
17349799	3.54	2.77	1.71	0.044118	Vaultrc5	vault RNA component 5
17330093	3.16	2.29	1.83	0.04456	Gm25967	predicted gene, 25967
17344536	0	3.28	-9.73	0.044579	Mir877	microRNA 877
17480384	5.34	4.67	1.59	0.044604	Gm24412	predicted gene, 24412
17366942	1.29	2.38	-2.12	0.044719	Mir669i	microRNA 669i
17246422	1.51	2.84	-2.52	0.045168	Olfr801	olfactory receptor 801
17384976	1.63	3.13	-2.83	0.045297	Gm13467	predicted gene 13467
17479940	3.92	4.51	-1.5	0.045896	Olfr299	olfactory receptor 299
17257593	5.25	4.56	1.61	0.046017	Gm22711	predicted gene, 22711
17431032	5.01	5.72	-1.64	0.046088
17459409	1.28	3.58	-4.94	0.046209	Igkv3-2	immunoglobulin kappa variable 3-2
17412009	2.95	3.77	-1.76	0.046353	Gm11861	predicted gene 11861
17508589	2.71	4.09	-2.59	0.046632
17357883	3.95	3.24	1.63	0.046966	Gm5244	ribosomal protein, large, P1 pseudogene
17354363	3.71	3.01	1.63	0.047092	Gm4950	predicted pseudogene 4950
17467513	3.9	1.26	6.22	0.047636	Igkv7-33	immunoglobulin kappa chain variable 7-33
17351133	3.82	2.86	1.94	0.04767	Gm20748	predicted gene, 20748
17331900	2.85	3.68	-1.77	0.04798	Krtap21-1	keratin associated protein 21-1
17240098	4.34	5.08	-1.67	0.049568	Gm3258	predicted gene 3258

## Sheet: Ptpn11D61Y S vs. control S
Transcript Cluster ID	Ptpn11D61Y S Bi-weight Avg Signal (log2)	control S Bi-weight Avg Signal (log2)	Fold Change (linear) (Ptpn11D61Y S vs. control S)	ANOVA p-value (Ptpn11D61Y S vs. control S)	FDR p-value (Ptpn11D61Y S vs. control S)	Gene Symbol	Description		Datasets compared: PtpnD61Y S vs. Control S
17227528	2.86	0	7.27	3e-06	0.061056	Gm23763	predicted gene, 23763		Filter criteria: 1.5 Fold change (Up/Down); p<0.05
17534689	3	0	7.98	4e-06	0.061056	Gm22539	predicted gene, 22539
17457913	6.25	5.64	1.53	4.7e-05	0.487856	Clcn1	chloride channel 1
17417736	2.69	0	6.45	5.7e-05	0.487856	Gm23382	predicted gene, 23382
17453022	2.21	0	4.64	0.000294	1	Gm24839	predicted gene, 24839
17491014	1.93	0	3.8	0.000396	1	Gm22098	predicted gene, 22098
17510462	5.23	4.13	2.15	0.000755	1	Cyp4f18	cytochrome P450, family 4, subfamily f, polypeptide 18
17343918	6.76	6.11	1.57	0.001153	1	C4b	complement component 4B (Chido blood group)
17462788	4.58	3.31	2.43	0.001241	1	Clec4n	C-type lectin domain family 4, member n
17404217	2.99	0	7.93	0.001347	1	LOC100038947	signal-regulatory protein beta 1-like
17283364	4.1	3.47	1.54	0.001395	1	Tc2n	tandem C2 domains, nuclear
17426563	0	2.01	-4.04	0.001532	1	Gm24170	predicted gene, 24170
17333742	3.28	2.35	1.9	0.001709	1	Fpr-rs4	formyl peptide receptor, related sequence 4
17316348	5.26	4.64	1.54	0.001759	1	Snord123	small nucleolar RNA, C/D box 123
17542117	0.65	2	-2.54	0.001878	1	Mir547	microRNA 547
17223710	4.35	3.37	1.97	0.002067	1	Gpr1	G protein-coupled receptor 1
17334200	4.89	4.28	1.53	0.002068	1	BC028777	cDNA sequence BC028777
17372908	2.29	0	4.9	0.002138	1	Olfr1186	olfactory receptor 1186
17546259	5.2	4.36	1.8	0.002339	1	Uba1y	ubiquitin-activating enzyme, Chr Y
17412640	4.27	4.92	-1.57	0.002566	1	Gm12753	predicted gene 12753
17257593	5.25	2.7	5.86	0.002598	1	Gm22711	predicted gene, 22711
17278834	0.1	2.11	-4.01	0.003139	1	Mir376c	microRNA 376c
17494651	5.8	4.85	1.94	0.003467	1	Gm8979	very large inducible GTPase 1 pseudogene; predicted gene, 21911; GTPase, very large interferon inducible 1; predicted gene 4070; predicted gene 8995
17473365	2.04	0	4.12	0.003537	1	Gm24537	predicted gene, 24537
17218616	2.86	0.66	4.59	0.003578	1	Gm23528	predicted gene, 23528
17467193	3.03	0	8.15	0.00395	1	Vmn1r25	vomeronasal 1 receptor 25
17500994	1.87	0.81	2.08	0.004055	1	Gm24669	predicted gene, 24669
17463501	7.25	6.42	1.78	0.004323	1	Clec2d	C-type lectin domain family 2, member d
17467197	3.28	2.05	2.34	0.004468	1	Vmn1r27	vomeronasal 1 receptor 27
17516184	1.55	0	2.92	0.004501	1	Olfr910	olfactory receptor 910
17416533	4.72	5.3	-1.5	0.005034	1	LOC102634068	uncharacterized LOC102634068; predicted gene 12907
17441585	4.45	5.07	-1.54	0.005135	1	n-R5s175	nuclear encoded rRNA 5S 175
17416248	4.1	3.41	1.61	0.005696	1	Gm12730	predicted gene 12730
17486521	0	1.7	-3.25	0.005705	1	Vmn1r83	vomeronasal 1 receptor 83
17527409	0	2.38	-5.19	0.00579	1	Gm23407	predicted gene, 23407
17467513	3.9	1.87	4.1	0.005793	1	Igkv7-33	immunoglobulin kappa chain variable 7-33
17505740	5.6	5.02	1.5	0.006167	1	Gm23193	predicted gene, 23193
17230111	4.93	4.24	1.61	0.00631	1	Ifi205	interferon activated gene 205
17329840	1.17	0	2.25	0.006483	1	Gm25848	predicted gene, 25848
17548538	4.27	3.66	1.52	0.00679	1
17349582	5.39	4.61	1.71	0.00718	1	1700066B19Rik	RIKEN cDNA 1700066B19 gene
17291704	5.43	4.83	1.51	0.007285	1	Serpinb1c	serine (or cysteine) peptidase inhibitor, clade B, member 1c
17344896	4.28	3.6	1.61	0.007495	1	Olfr114	olfactory receptor 114
17259552	5.24	4.58	1.58	0.007549	1	Tex19.1	testis expressed gene 19.1
17494282	4.18	2.62	2.95	0.007791	1	Olfr644	olfactory receptor 644
17326011	4.67	3.6	2.09	0.00802	1	Dppa4	developmental pluripotency associated 4
17479644	2.53	0	5.76	0.008293	1	Gm16012	predicted gene 16012
17417078	3.22	2.22	1.99	0.008456	1	Gm12823	predicted gene 12823
17317266	6.68	6.06	1.54	0.008893	1	Fbxo32	F-box protein 32
17431391	5.1	4.42	1.61	0.009236	1	Gm16224	predicted gene 16224
17537212	2.12	0	4.34	0.009349	1	Cylc1	cylicin, basic protein of sperm head cytoskeleton 1
17548401	5.75	5.1	1.56	0.009548	1
17355951	2.78	1.67	2.17	0.009562	1	Gm23940	predicted gene, 23940
17491716	3.64	1.07	5.93	0.009744	1	Mir344e	microRNA 344e
17346516	3.67	2.22	2.74	0.009979	1	Cd70	CD70 antigen
17537345	5.48	4.79	1.61	0.010187	1	Gm14920	predicted pseudogene 14920
17215932	5.51	4.63	1.84	0.010308	1	Sned1	sushi, nidogen and EGF-like domains 1
17331869	5.2	4.48	1.64	0.010351	1	Krtap19-3	keratin associated protein 19-3
17485198	2.91	1.93	1.98	0.010456	1	Gm26143	predicted gene, 26143
17226618	5.42	4.74	1.6	0.010503	1	LOC102641333	uncharacterized LOC102641333; predicted gene 15675
17341451	3.81	3	1.76	0.010545	1	Vmn2r113	vomeronasal 2, receptor 113; vomeronasal 2, receptor, pseudogene 128; vomeronasal type-2 receptor 26-like; vomeronasal 2, receptor, pseudogene 130; vomeronasal 2, receptor, pseudogene 129
17437224	4.73	3.69	2.06	0.010629	1	Gm16014	predicted gene 16014
17405130	5.77	6.36	-1.51	0.01133	1
17335983	4.61	3.91	1.63	0.011344	1	Cyp4f37	cytochrome P450, family 4, subfamily f, polypeptide 37
17547016	4.9	3.13	3.41	0.011513	1
17364872	4.83	3.53	2.46	0.011792	1	Pyroxd2	pyridine nucleotide-disulphide oxidoreductase domain 2
17266851	3.92	2.61	2.48	0.01187	1	Slfn9	schlafen 9
17489341	8.99	8.33	1.57	0.012058	1	Mag	myelin-associated glycoprotein
17457031	4.35	3.53	1.76	0.012124	1	Gm13849	predicted gene 13849
17547596	3.05	2.27	1.72	0.012355	1
17477331	3.36	2.77	1.51	0.012429	1	Klk1b27	kallikrein 1-related peptidase b27
17400020	4.75	5.4	-1.57	0.012519	1	Gm4778	predicted gene 4778
17274905	3.39	2.33	2.09	0.012563	1	Gm22904	predicted gene, 22904
17517368	5.41	4.73	1.59	0.012602	1	Gldn	gliomedin
17548989	1.85	0.37	2.78	0.012636	1	Tmco1	transmembrane and coiled-coil domains 1
17429655	5.02	4.11	1.87	0.012874	1	Gm17244	predicted gene, 17244
17423735	1.16	0	2.24	0.012875	1	Gm22831	predicted gene, 22831; predicted gene 11920
17501142	2.18	2.77	-1.51	0.012975	1	Gm24929	predicted gene, 24929
17372846	2.23	0	4.7	0.013427	1	Olfr1123	olfactory receptor 1123
17344536	0	3.26	-9.59	0.013431	1	Mir877	microRNA 877
17257960	1.39	3.45	-4.17	0.013502	1	Gm26052	predicted gene, 26052
17262209	3.11	0.71	5.27	0.013672	1	Gm5431	predicted gene 5431
17459696	5.46	4.88	1.5	0.013831	1	Gm15401	predicted gene 15401
17256317	4.13	3.12	2.01	0.014091	1	Gm11567	predicted gene 11567
17294934	7.25	6.17	2.12	0.014342	1	Thbs4	thrombospondin 4
17326602	0.35	1.76	-2.65	0.014471	1	Gm22797	predicted gene, 22797
17341551	4.7	3.94	1.7	0.014748	1	1520401A03Rik	RIKEN cDNA 1520401A03 gene
17384976	1.63	3.08	-2.72	0.014907	1	Gm13467	predicted gene 13467
17548121	2.93	0	7.65	0.015082	1	Gm19505	predicted gene, 19505
17527471	3.84	2.86	1.97	0.015191	1	LOC102634319	uncharacterized LOC102634319; RIKEN cDNA 2700012I20 gene
17463646	3.15	2.25	1.87	0.015354	1	Tas2r129	taste receptor, type 2, member 129
17212516	3.06	1.08	3.95	0.015368	1	Gm23984	predicted gene, 23984
17513548	4.15	3.27	1.83	0.015534	1	Gm24239	predicted gene, 24239
17501214	2.2	0.74	2.75	0.015643	1
17331260	2.52	1.52	2	0.015781	1	Olfr198	olfactory receptor 198
17280086	4.94	4.24	1.63	0.015823	1	Greb1	gene regulated by estrogen in breast cancer protein
17479942	2.9	0	7.48	0.015852	1	Olfr297	olfactory receptor 297
17369194	2.72	0.57	4.44	0.015994	1
17249914	4.07	2.89	2.27	0.016642	1	Gm24582	predicted gene, 24582
17545655	1.04	2.54	-2.83	0.01666	1	Gm25795	predicted gene, 25795
17238667	2.66	0.93	3.31	0.016972	1	Olfr787	olfactory receptor 787
17406110	6.53	5.89	1.56	0.017099	1	Rxfp1	relaxin/insulin-like family peptide receptor 1
17524423	4.39	3.8	1.51	0.017107	1	Gm26521	predicted gene, 26521; F-box and leucine-rich repeat protein 12
17533961	4.49	3.23	2.39	0.017479	1
17539056	0	2.06	-4.16	0.01759	1	Gm22359	predicted gene, 22359
17277760	3.99	3.33	1.58	0.01778	1	5430427M07Rik	RIKEN cDNA 5430427M07 gene
17279539	2.14	0	4.41	0.017897	1	Adam6b	a disintegrin and metallopeptidase domain 6B
17358719	1.72	0.87	1.81	0.018035	1	Mir3970	microRNA 3970
17489363	5.23	3.5	3.32	0.0181	1	Hamp	hepcidin antimicrobial peptide
17366006	2.56	1.46	2.15	0.01828	1	Mir3086	microRNA 3086
17544740	1.77	0	3.42	0.01839	1	Kir3dl2	killer cell immunoglobulin-like receptor, three domains, long cytoplasmic tail, 2
17223730	4.92	4.29	1.55	0.018422	1	Dytn	dystrotelin
17329428	4.3	3.64	1.59	0.018477	1	Rtp2	receptor transporter protein 2
17499572	0	1.39	-2.62	0.018488	1	Gm22551	predicted gene, 22551
17339906	3.05	1.59	2.76	0.018598	1	Gm22215	predicted gene, 22215
17446466	0.11	1.5	-2.61	0.018976	1	Gm5862	predicted gene 5862
17278850	5.69	6.43	-1.67	0.019012	1	Mir544	microRNA 544
17366876	2.87	4.25	-2.61	0.019348	1	Gm25753	predicted gene, 25753
17403237	6.05	5.37	1.6	0.01941	1	Gbp3	guanylate binding protein 3
17261539	4.81	4.03	1.71	0.020134	1	LOC102639552	uncharacterized LOC102639552; predicted gene 12111
17244697	5.44	4.85	1.51	0.020186	1	Gm25342	predicted gene, 25342
17309349	0.95	0	1.93	0.021054	1	Gm23459	predicted gene, 23459
17353333	4.88	3.82	2.09	0.021517	1	A830052D11Rik	RIKEN cDNA A830052D11 gene
17249232	2.78	3.56	-1.71	0.021643	1	Gm23392	predicted gene, 23392
17446490	4.27	3.36	1.88	0.021834	1	Gm10471	predicted gene 10471
17226669	3.59	2.82	1.7	0.022291	1	C4bp-ps1	complement component 4 binding protein, pseudogene 1
17216278	4.25	3.37	1.84	0.022337	1	Gm23537	predicted gene, 23537
17427886	4.55	3.74	1.75	0.022453	1	LOC102633339	uncharacterized LOC102633339; predicted gene 12786
17293043	1.86	0.94	1.89	0.022503	1	Gm22777	predicted gene, 22777
17493772	4.25	3.49	1.7	0.022676	1	Dnajb13	DnaJ (Hsp40) related, subfamily B, member 13
17491511	3.08	3.72	-1.55	0.022706	1	Gm25934	predicted gene, 25934
17333748	3.02	0.95	4.19	0.02286	1	Vmn2r91	vomeronasal 2, receptor 91
17521568	3.39	2.73	1.58	0.023129	1	Gm24944	predicted gene, 24944
17550510	4.85	5.46	-1.52	0.023315	1	1700007L15Rik	RIKEN cDNA 1700007L15 gene
17227430	4.44	3.46	1.97	0.02392	1	Gm15850	predicted gene 15850
17369268	3.54	2.83	1.64	0.024257	1	4930527E20Rik	RIKEN cDNA 4930527E20 gene
17392988	5.42	4.75	1.59	0.024571	1	Gm26841	predicted gene, 26841; histocompatibility 13
17541516	5.04	4.22	1.76	0.024752	1	Gm14696	predicted gene 14696; uncharacterized LOC102638827; predicted gene 14697
17455748	4.05	4.65	-1.51	0.024813	1	Gm8579	spermatogenesis associated glutamate (E)-rich protein 4a pseudogene
17300036	4.85	3.2	3.14	0.024846	1	Trav12-3	T cell receptor alpha variable 12-3; T cell receptor alpha variable 9D-3
17462644	2.59	1.86	1.67	0.025128	1	LOC102643064	NHP2-like protein 1-like
17244533	5.93	6.52	-1.51	0.025154	1	Gm10754	predicted gene 10754
17394943	8.76	8.14	1.54	0.025252	1	Bcas1	breast carcinoma amplified sequence 1
17383667	5.2	4.62	1.5	0.025529	1	Gm14486	predicted gene 14486
17483615	4.86	4.09	1.7	0.026054	1	Itgax	integrin alpha X
17392180	3.62	2.44	2.28	0.026078	1	LOC102635955	uncharacterized LOC102635955; predicted gene 14062
17438728	3.61	2.77	1.79	0.026221	1	Smr2	submaxillary gland androgen regulated protein 2
17505913	5.7	5.08	1.54	0.026249	1	Cenpn	centromere protein N
17330852	4.09	3.17	1.9	0.026504	1	1700026J12Rik	RIKEN cDNA 1700026J12 gene
17326790	1.56	3.31	-3.38	0.026718	1	4930529L06Rik	RIKEN cDNA 4930529L06 gene
17528532	5.46	4.87	1.5	0.026742	1	C2cd4a	C2 calcium-dependent domain containing 4A
17421452	1.53	0	2.89	0.026748	1
17434869	3.72	0	13.21	0.026792	1
17425211	4.29	3.55	1.67	0.026864	1	Acnat1	acyl-coenzyme A amino acid N-acyltransferase 1
17481248	3.83	2.99	1.79	0.027078	1	Olfr632	olfactory receptor 632
17287160	3.49	2.72	1.71	0.027256	1	Aspn	asporin
17349799	3.54	2.55	1.98	0.027322	1	Vaultrc5	vault RNA component 5
17310320	5.07	4.43	1.55	0.027495	1	4930556M19Rik	RIKEN cDNA 4930556M19 gene
17353597	3.42	2.51	1.88	0.027684	1
17417784	4.31	3.7	1.53	0.027728	1	2610528J11Rik	RIKEN cDNA 2610528J11 gene
17532367	6.19	5.3	1.85	0.027795	1	Hhatl	hedgehog acyltransferase-like
17343652	5.29	4.27	2.01	0.028088	1	Kifc1	kinesin family member C1
17299604	3.8	3.05	1.68	0.028138	1	Vmn2r89	vomeronasal 2, receptor 89
17466060	6.3	5.53	1.7	0.028453	1	Parp12	poly (ADP-ribose) polymerase family, member 12
17375984	6.12	5.29	1.77	0.028787	1	Gm355	predicted gene 355
17318194	5.48	4.9	1.5	0.028991	1	Naprt1	nicotinate phosphoribosyltransferase domain containing 1
17467104	2.74	0.09	6.28	0.029092	1	Gm24709	predicted gene, 24709
17523190	10	9.42	1.5	0.029179	1	Snora62	small nucleolar RNA, H/ACA box 62
17437765	3.29	1.94	2.55	0.029276	1	Klb	klotho beta
17458016	0.84	2.24	-2.64	0.029609	1	Olfr47	olfactory receptor 47
17212016	3.85	3.2	1.57	0.029663	1	Gm23409	predicted gene, 23409
17503208	4.54	3.72	1.77	0.029721	1	Lyl1	lymphoblastomic leukemia 1
17218460	5.82	5.02	1.75	0.029778	1	2810025M15Rik	RIKEN cDNA 2810025M15 gene
17351420	4.71	3.91	1.75	0.029899	1	Gm9926	predicted gene 9926
17348833	6.29	4.77	2.88	0.029926	1	Ttr	transthyretin
17510622	4.46	3.65	1.75	0.030068	1
17317715	1.86	0	3.64	0.030072	1	Gm23987	predicted gene, 23987
17407514	4.21	3.46	1.68	0.030568	1	Gm9107	predicted gene 9107
17545543	4.79	3.82	1.95	0.030947	1	Gm16390	predicted gene 16390
17337580	2.88	2.06	1.76	0.031164	1	Olfr111	olfactory receptor 111
17461467	1.51	0	2.86	0.031253	1	Gm24005	predicted gene, 24005
17232041	3.37	2.66	1.64	0.031355	1
17522504	5.27	4.63	1.57	0.031461	1	Als2cl	ALS2 C-terminal like
17508168	4.81	4.2	1.52	0.031585	1	Gm24335	predicted gene, 24335
17402795	4.39	3.75	1.55	0.031657	1	Gm24048	predicted gene, 24048
17394198	4.32	3.28	2.05	0.031771	1	Wfdc6a	WAP four-disulfide core domain 6A
17289817	1.39	2.42	-2.05	0.031979	1	Gm15286	predicted gene 15286
17338545	6.2	4.68	2.87	0.032421	1	Kcnh8	potassium voltage-gated channel, subfamily H (eag-related), member 8
17525393	4.95	4.28	1.6	0.032709	1	Gm24188	predicted gene, 24188
17457703	2.82	1.78	2.05	0.0331	1	Trbv15	T cell receptor beta, variable 15
17221012	4.45	3.76	1.61	0.033328	1	Gm23885	predicted gene, 23885
17291490	1.43	2.85	-2.67	0.033869	1	Prl7d1	prolactin family 7, subfamily d, member 1
17548285	4.46	3.81	1.57	0.034256	1	Gm10667	predicted gene 10667
17540188	3.53	2.56	1.95	0.034277	1	Srpx	sushi-repeat-containing protein
17222064	4.78	3.91	1.82	0.034289	1	Gm23792	predicted gene, 23792
17540092	4.89	3.86	2.04	0.034292	1	Ssxb2	synovial sarcoma, X member B, breakpoint 2
17370330	1.8	0.04	3.39	0.034508	1	Olfr339	olfactory receptor 339
17411999	0	1.02	-2.03	0.034703	1
17299082	1.38	0.5	1.84	0.035342	1	Gm6526	predicted gene 6526
17282942	3.67	2.62	2.06	0.035497	1	Gm10436	predicted gene 10436
17322444	3.41	2.45	1.95	0.035578	1	Spt1	salivary protein 1; mucin-like 1
17547925	1.83	0.55	2.42	0.035853	1	Gm7167	predicted gene 7167
17508986	5.37	4.43	1.92	0.035955	1	Triml1	tripartite motif family-like 1
17299112	2.64	0	6.25	0.036427	1	Gm8212	predicted gene 8212
17291211	5.32	4.62	1.62	0.036597	1	Hfe	hemochromatosis
17410422	3.05	2.37	1.61	0.036743	1	Gm25307	predicted gene, 25307
17348707	3.42	2.83	1.5	0.036821	1	Dsg1c	desmoglein 1 gamma
17548477	4.55	3.9	1.56	0.037001	1
17224783	4.75	3.8	1.93	0.037029	1	Fam124b	family with sequence similarity 124, member B
17271724	5.2	4.05	2.22	0.037031	1	Cd300ld	CD300 molecule-like family member d
17468891	2.2	0.67	2.88	0.037414	1	Vmn1r53	vomeronasal 1 receptor 53
17549126	5.53	3.19	5.07	0.037622	1
17356312	3.79	3.09	1.62	0.037859	1	Gm25334	predicted gene, 25334
17301768	6.2	5.48	1.65	0.038084	1	Hr	hairless
17237004	4.47	3.28	2.29	0.038181	1	Gm26278	predicted gene, 26278
17500988	3.38	1.37	4.04	0.038465	1	Gm15634	predicted gene 15634
17278810	3.5	4.28	-1.71	0.038487	1	Mir380	microRNA 380
17402022	4.2	3.17	2.04	0.038503	1	Rtca	RNA 3-terminal phosphate cyclase
17363139	0.87	0	1.83	0.038688	1	Olfr1457	olfactory receptor 1457
17463640	2.76	1.89	1.82	0.038702	1	Tas2r110	taste receptor, type 2, member 110
17540835	4.02	2.27	3.36	0.038909	1	Gm26818	predicted gene, 26818
17342386	7.35	6.73	1.53	0.038988	1	Metrn	meteorin, glial cell differentiation regulator
17520422	3.84	4.63	-1.73	0.039022	1
17343449	4	3.37	1.54	0.03945	1	Pglyrp2	peptidoglycan recognition protein 2
17278007	4.95	4.27	1.61	0.039583	1	Gm24542	predicted gene, 24542
17275408	5.09	4.21	1.85	0.039874	1	Nubpl	nucleotide binding protein-like
17271295	4.92	4	1.9	0.039916	1	1700012B07Rik	RIKEN cDNA 1700012B07 gene
17418355	1.75	2.94	-2.29	0.039945	1	n-R5s192	nuclear encoded rRNA 5S 192
17287368	3.16	3.93	-1.7	0.040027	1	LOC102635721	uncharacterized LOC102635721; predicted gene, 26651
17440519	1.47	0	2.77	0.040271	1	Gm26277	predicted gene, 26277
17281853	5.49	4.68	1.75	0.040361	1	4930447C04Rik	RIKEN cDNA 4930447C04 gene
17473089	2.98	3.8	-1.77	0.040375	1	Gm23462	predicted gene, 23462
17409502	2.81	1.21	3.03	0.040418	1	Amy2b	amylase 2b
17358815	4.6	3.62	1.98	0.04059	1	Ifit2	interferon-induced protein with tetratricopeptide repeats 2
17218752	5.37	4.38	1.98	0.040635	1	Myoc	myocilin
17418092	3.87	2.54	2.5	0.040653	1	Gm26162	predicted gene, 26162
17222819	4.48	3.64	1.79	0.040906	1	9330175M20Rik	RIKEN cDNA 9330175M20 gene
17427096	1.4	2.88	-2.78	0.041007	1	Ifna16	interferon alpha 16
17464037	2.16	3.02	-1.82	0.041021	1	Gm11077	predicted gene 11077
17379602	5.12	4.41	1.64	0.041062	1	Zfp335os	zinc finger protein 335, opposite strand
17512415	5.47	4.54	1.9	0.041136	1	Kctd19	potassium channel tetramerisation domain containing 19
17316977	6.26	5.55	1.64	0.041161	1	Mir1907	microRNA 1907; trichorhinophalangeal syndrome I (human)
17261446	3.87	2.92	1.94	0.041175	1	D630024D03Rik	RIKEN cDNA D630024D03 gene; uncharacterized LOC102641857
17295981	5.34	4.45	1.84	0.041197	1	Fam159b	family with sequence similarity 159, member B
17454657	2.96	1.95	2.01	0.041334	1	Gm24131	predicted gene, 24131
17449725	4.78	4.18	1.52	0.041375	1	Cxcl11	chemokine (C-X-C motif) ligand 11
17256262	6.95	5.93	2.02	0.041427	1	Gm26394	predicted gene, 26394
17531315	3.46	2.22	2.36	0.041535	1	Fbxw20	F-box and WD-40 domain protein 20
17542070	2.09	0.74	2.55	0.041684	1	Mir883b	microRNA 883b
17295017	3.84	3.04	1.75	0.041753	1	Bhmt2	betaine-homocysteine methyltransferase 2
17519667	3.06	0.83	4.69	0.041841	1
17384992	4.47	3.29	2.27	0.0419	1	Gm25338	predicted gene, 25338
17509780	4.8	4.13	1.59	0.041903	1	Slc18a1	solute carrier family 18 (vesicular monoamine), member 1
17387676	3.16	1.91	2.37	0.042249	1	Olfr1062	olfactory receptor 1062
17533469	3.79	4.74	-1.93	0.04229	1	Cypt8	cysteine-rich perinuclear theca 8; cysteine-rich perinuclear theca 7; cysteine-rich perinuclear theca 1
17529481	5.43	4.55	1.83	0.042446	1	Tbx18	T-box18
17385838	6.45	5.72	1.65	0.042661	1	Gm23503	predicted gene, 23503
17520849	1.62	0	3.07	0.042709	1	Gm25669	predicted gene, 25669
17358836	3.25	1.42	3.56	0.042929	1	Gm22082	predicted gene, 22082
17499723	4.33	2.87	2.76	0.043754	1	Gm21002	predicted gene, 21002
17360766	6	5.01	1.99	0.043806	1	1810018F18Rik	RIKEN cDNA 1810018F18 gene
17243402	4.47	3.5	1.96	0.044283	1	Gm15917	predicted gene 15917
17330654	3.91	3.18	1.65	0.044411	1	BC016579	cDNA sequence, BC016579
17344508	2.51	3.41	-1.87	0.044588	1
17481596	2.42	0	5.34	0.044914	1	Olfr474	olfactory receptor 474
17461203	4.56	3.49	2.09	0.04509	1	Gm26022	predicted gene, 26022
17424902	4.72	3.69	2.04	0.045157	1	Mir5120	microRNA 5120
17408642	5.48	4.83	1.57	0.045199	1
17344852	2.65	0	6.27	0.045547	1	Olfr97	olfactory receptor 97
17331479	2.86	0.94	3.76	0.045558	1	Gm25699	predicted gene, 25699
17438963	5	4.4	1.51	0.045752	1	Ppbp	pro-platelet basic protein
17507431	5.26	4.47	1.73	0.046334	1	Gm15419	predicted gene 15419
17234850	5.08	4.12	1.95	0.046413	1	Olfr8	olfactory receptor 8
17291713	3.44	2.73	1.63	0.047033	1	Serpinb9c	serine (or cysteine) peptidase inhibitor, clade B, member 9c
17262020	3.79	2.53	2.39	0.047343	1	Gm12162	predicted gene 12162
17468286	5.86	5.24	1.54	0.047496	1	Cyp26b1	cytochrome P450, family 26, subfamily b, polypeptide 1
17260369	5.35	4.76	1.5	0.047618	1	Myo1g	myosin IG
17464843	3.32	2.42	1.87	0.04781	1	Gm6578	mitochondrial ribosomal protein L32 pseudogene
17327445	3.87	3.09	1.72	0.047951	1	Dennd1b	DENN/MADD domain containing 1B
17502644	4.74	5.35	-1.53	0.048094	1	Gm23260	predicted gene, 23260
17448526	4.56	5.18	-1.55	0.048121	1	Kctd8	potassium channel tetramerisation domain containing 8
17523481	5.6	5.01	1.5	0.048127	1	LOC102639251	zinc finger protein 660-like
17472420	3.55	2.13	2.68	0.048164	1	Gm23775	predicted gene, 23775
17250790	5.02	4.33	1.61	0.048353	1	Fbxw10	F-box and WD-40 domain protein 10
17372035	3.95	3.32	1.55	0.048559	1	Hoxd13	homeobox D13
17484615	6.11	5.48	1.55	0.0487	1	Odf3	outer dense fiber of sperm tails 3
17332734	4.92	4.23	1.61	0.049022	1
17269415	3.05	3.88	-1.78	0.049084	1	Krt17	keratin 17
17344923	4.26	2.99	2.42	0.049379	1	Olfr132	olfactory receptor 132
17428251	2.3	3.22	-1.88	0.049447	1	n-R5s191	nuclear encoded rRNA 5S 191
17515994	4.74	3.79	1.94	0.04987	1	Gm9513	predicted gene 9513
17487552	3.69	2.85	1.79	0.049907	1	Vmn1r115	vomeronasal 1 receptor 115
