# Supplementary material for: Aberrant neuronal activity-induced signaling and gene expression in a mouse model of RASopathy
Source: PLoS Genet. 2017 Mar 27;13(3):e1006684. doi: 10.1371/journal.pgen.1006684 (PMC5386306; doi:10.1371/journal.pgen.1006684)
Supplement: S4 Table — List of DEGs that are commonly regulated for each analyzed dataset are provided. (XLSX) [file pgen.1006684.s012.xlsx]

## Sheet: correlation 1
control S vs. B					Ptpn11D61Y S vs. control S
Transcript ID	Fold Change (linear) (control S vs. control B)	ANOVA p-value	Gene Symbol		Transcript ID	Fold Change (linear) (Ptpn11D61Y S vs. control S )	ANOVA p-value (Ptpn11D61Y S vs. control S)	Gene Symbol	Description
17278834	2.09	0.028463	Mir376c		17278834	-4.01	0.003139	Mir376c	microRNA 376c
17405130	1.56	0.030149			17405130	-1.51	0.01133
17411999	2.03	0.008462			17411999	-2.03	0.034703
17473089	1.77	0.023609	Gm23462		17473089	-1.77	0.040375	Gm23462	predicted gene, 23462
17486521	3.25	0.035938	Vmn1r83		17486521	-3.25	0.005705	Vmn1r83	vomeronasal 1 receptor 83
17215932	-1.7	0.015558	Sned1		17215932	1.84	0.010308	Sned1	sushi, nidogen and EGF-like domains 1
17218616	-5.4	0.002963	Gm23528		17218616	4.59	0.003578	Gm23528	predicted gene, 23528
17226618	-1.55	0.036648	LOC102641333; Gm15675		17226618	1.6	0.010503	LOC102641333	uncharacterized LOC102641333; predicted gene 15675
17227528	-4.42	0.004093	Gm23763		17227528	7.27	3e-06	Gm23763	predicted gene, 23763
17232041	-1.94	0.041343			17232041	1.64	0.031355
17243402	-1.56	0.01635	Gm15917		17243402	1.96	0.044283	Gm15917	predicted gene 15917
17244697	-1.58	0.048247	Gm25342		17244697	1.51	0.020186	Gm25342	predicted gene, 25342
17260369	-1.53	0.034757	Myo1g		17260369	1.5	0.047618	Myo1g	myosin IG
17271724	-2.22	0.046796	Cd300ld		17271724	2.22	0.037031	Cd300ld	CD300 molecule-like family member d
17274905	-1.74	0.019946	Gm22904		17274905	2.09	0.012563	Gm22904	predicted gene, 22904
17278007	-2.03	0.018874	Gm24542		17278007	1.61	0.039583	Gm24542	predicted gene, 24542
17281853	-2.01	0.018022	4930447C04Rik		17281853	1.75	0.040361	4930447C04Rik	RIKEN cDNA 4930447C04 gene
17291704	-1.77	0.001398	Serpinb1c		17291704	1.51	0.007285	Serpinb1c	serine (or cysteine) peptidase inhibitor, clade B, member 1c
17299112	-5.69	0.02764	Gm8212		17299112	6.25	0.036427	Gm8212	predicted gene 8212
17310320	-1.81	0.019043	4930556M19Rik		17310320	1.55	0.027495	4930556M19Rik	RIKEN cDNA 4930556M19 gene
17326011	-2.07	0.016872	Dppa4		17326011	2.09	0.00802	Dppa4	developmental pluripotency associated 4
17331260	-1.81	0.034717	Olfr198		17331260	2	0.015781	Olfr198	olfactory receptor 198
17332734	-1.78	0.027607			17332734	1.61	0.049022
17334200	-1.67	0.018159	BC028777		17334200	1.53	0.002068	BC028777	cDNA sequence BC028777
17337580	-1.81	0.015452	Olfr111		17337580	1.76	0.031164	Olfr111	olfactory receptor 111
17338545	-2.05	0.041058	Kcnh8		17338545	2.87	0.032421	Kcnh8	potassium voltage-gated channel, subfamily H (eag-related), member 8
17339906	-2.44	0.028082	Gm22215		17339906	2.76	0.018598	Gm22215	predicted gene, 22215
17344852	-9.61	0.001299	Olfr97		17344852	6.27	0.045547	Olfr97	olfactory receptor 97
17346516	-2.38	0.035946	Cd70		17346516	2.74	0.009979	Cd70	CD70 antigen
17351420	-1.68	0.019985	Gm9926		17351420	1.75	0.029899	Gm9926	predicted gene 9926
17353333	-1.95	0.025295	A830052D11Rik		17353333	2.09	0.021517	A830052D11Rik	RIKEN cDNA A830052D11 gene
17358719	-2.61	0.007979	Mir3970		17358719	1.81	0.018035	Mir3970	microRNA 3970
17369268	-1.79	0.031378	4930527E20Rik		17369268	1.64	0.024257	4930527E20Rik	RIKEN cDNA 4930527E20 gene
17379602	-1.75	0.043644	Zfp335os		17379602	1.64	0.041062	Zfp335os	zinc finger protein 335, opposite strand
17417078	-1.77	0.044331	Gm12823		17417078	1.99	0.008456	Gm12823	predicted gene 12823
17423735	-4.55	0.039583	Gm22831; Gm11920		17423735	2.24	0.012875	Gm22831	predicted gene, 22831; predicted gene 11920
17427886	-1.83	0.023009	LOC102633339; Gm12786		17427886	1.75	0.022453	LOC102633339	uncharacterized LOC102633339; predicted gene 12786
17434869	-11.14	0.028			17434869	13.21	0.026792
17437224	-2.21	0.018645	Gm16014		17437224	2.06	0.010629	Gm16014	predicted gene 16014
17437765	-3.21	0.021732	Klb		17437765	2.55	0.029276	Klb	klotho beta
17479644	-2.83	0.001024	Gm16012		17479644	5.76	0.008293	Gm16012	predicted gene 16012
17479942	-5.32	0.03909	Olfr297		17479942	7.48	0.015852	Olfr297	olfactory receptor 297
17501214	-3.36	0.024955			17501214	2.75	0.015643
17503208	-1.57	0.041933	Lyl1		17503208	1.77	0.029721	Lyl1	lymphoblastomic leukemia 1
17507431	-1.63	0.016607	Gm15419		17507431	1.73	0.046334	Gm15419	predicted gene 15419
17508168	-1.52	0.016004	Gm24335		17508168	1.52	0.031585	Gm24335	predicted gene, 24335
17510462	-2.08	0.006935	Cyp4f18		17510462	2.15	0.000755	Cyp4f18	cytochrome P450, family 4, subfamily f, polypeptide 18
17513548	-1.75	0.01102	Gm24239		17513548	1.83	0.015534	Gm24239	predicted gene, 24239
17522504	-1.6	0.035582	Als2cl		17522504	1.57	0.031461	Als2cl	ALS2 C-terminal like
17523481	-1.5	0.017926	LOC102639251		17523481	1.5	0.048127	LOC102639251	zinc finger protein 660-like
17524423	-1.81	0.041468	Gm26521; Fbxl12		17524423	1.51	0.017107	Gm26521	predicted gene, 26521; F-box and leucine-rich repeat protein 12
17527471	-1.57	0.045252	LOC102634319; 2700012I20Rik		17527471	1.97	0.015191	LOC102634319	uncharacterized LOC102634319; RIKEN cDNA 2700012I20 gene
17531315	-2.29	0.048737	Fbxw20		17531315	2.36	0.041535	Fbxw20	F-box and WD-40 domain protein 20
17537212	-5.68	0.012847	Cylc1		17537212	4.34	0.009349	Cylc1	cylicin, basic protein of sperm head cytoskeleton 1
17544740	-6.44	0.006356	Kir3dl2		17544740	3.42	0.01839	Kir3dl2	killer cell immunoglobulin-like receptor, three domains, long cytoplasmic tail, 2
17547016	-3.74	0.043173			17547016	3.41	0.011513
17547596	-1.57	0.010339			17547596	1.72	0.012355
17547925	-4.76	0.00375	Gm7167		17547925	2.42	0.035853	Gm7167	predicted gene 7167
17548285	-1.64	0.018432	Gm10667		17548285	1.57	0.034256	Gm10667	predicted gene 10667

## Sheet: correlation2
Ptpn11D61Y B vs. control B						control S vs. B
Transcript ID	Fold Change (linear) (Ptpn11D61Y B vs. control B)	ANOVA p-value (Ptpn11D61Y B vs. control B)	Gene Symbol			Transcript ID	Fold Change (linear) (control S vs. control B)	ANOVA p-value (control S vs. control B)	Gene Symbol	Description
17215932	1.54	0.038684	Sned1			17215932	-1.7	0.015558	Sned1	sushi, nidogen and EGF-like domains 1
17229965	3.23	0.027888	Gm26077			17229965	1.66	0.024798	Gm26077	predicted gene, 26077
17286115	1.62	0.008529	Prl3d1			17286115	1.64	0.003332	Prl3d1	prolactin family 3, subfamily d, member 1
17302303	1.53	0.003202	Gm23278			17302303	2.66	0.028124	Gm23278	predicted gene, 23278
17369268	1.58	0.038256	4930527E20Rik			17369268	-1.79	0.031378	4930527E20Rik
17380838	6.16	0.000773	Gm22502			17380838	2.3	0.009831	Gm22502	predicted gene, 22502
17387706	1.82	0.048047	Olfr1089			17387706	2.04	0.037756	Olfr1089	olfactory receptor 1089
17387908	2.32	0.004786	Olfr1225			17387908	-2.57	0.011907	Olfr1225	olfactory receptor 1225
17404073	2.14	0.021292				17404073	2.38	0.012386
17405130	1.5	0.017139				17405130	1.56	0.030149
17473695	11.3	0.026855	Gm6909			17473695	9.86	0.035632	Gm6909	predicted gene 6909
17509125	3.77	0.00343	Gm25309			17509125	2.27	0.006092	Gm25309	predicted gene, 25309
17545418	2.67	0.032845	Gm24460			17545418	3.38	5e-06	Gm24460	predicted gene, 24460
17231602	-3	0.012446	Gm24374			17231602	-2.32	0.0278	Gm24374	predicted gene, 24374
17306136	-5.16	0.040155	Gm5800			17306136	-5.16	0.038325	Gm5800	predicted gene 5800
17328118	-1.54	0.002823	Prm1			17328118	-1.8	0.003382	Prm1	protamine 1
17387776	-1.8	0.01914	Olfr1138			17387776	-2	0.013382	Olfr1138	olfactory receptor 1138
17407010	-1.92	0.016573	Efna4			17407010	-1.79	0.03757	Efna4	ephrin A4
17429512	-1.69	0.016258	Mir30c-1			17429512	-1.74	0.011044	Mir30c-1	microRNA 30c-1
17449443	-4.76	0.005102	Gm11116			17449443	-4.76	0.000662	Gm11116	predicted gene 11116
17459797	-5.64	0.037468	Gm26264			17459797	-5.64	0.004284	Gm26264	predicted gene, 26264
17467265	-3.72	0.013013				17467265	-4.49	0.000464
17527171	-4.08	0.019027				17527171	-2.72	0.013339
17535982	-2.04	0.002405	Gm15384			17535982	-2.04	0.002405	Gm15384	predicted gene 15384
17546047	-1.56	0.036621	Tceanc			17546047	-1.67	0.016134	Tceanc	transcription elongation factor A (SII) N-terminal and central domain containing

## Sheet: correlation 3
Ptpn11D61Y B vs. control B						Ptpn11D61Y S vs. B
Transcript ID	Fold Change (linear) (Ptpn11D61Y B vs. control B)	ANOVA p-value (Ptpn11D61Y B vs. control B)	Gene Symbol			Transcript ID	Fold Change (linear) (Ptpn11D61Y S vs. B)	ANOVA p-value (Ptpn11D61Y S vs. B)	Gene Symbol	Description
17216244	1.81	0.002872				17216244	-1.62	0.006992
17240098	2.11	0.023083	Gm3258			17240098	-1.67	0.049568	Gm3258	predicted gene 3258
17246422	7.17	0.01585	Olfr801			17246422	-2.52	0.045168	Olfr801	olfactory receptor 801
17257593	1.95	0.000555	Gm22711			17257593	1.61	0.046017	Gm22711	predicted gene, 22711
17309338	1.53	0.028594	Gm24207			17309338	-1.61	0.043289	Gm24207	predicted gene, 24207
17329924	3.71	0.034436				17329924	-3.71	0.034436
17369268	1.58	0.038256	4930527E20Rik			17369268	-1.73	0.010488	4930527E20Rik	RIKEN cDNA 4930527E20 gene
17387908	2.32	0.004786	Olfr1225			17387908	-5.58	0.02831	Olfr1225	olfactory receptor 1225
17412848	2.12	0.008543	Gm25637			17412848	-1.98	0.038533	Gm25637	predicted gene, 25637
17459010	1.87	0.017435	Vmn1r29			17459010	-1.87	0.00829	Vmn1r29	vomeronasal 1 receptor 29
17501270	1.54	0.01249	Gm25992			17501270	-1.8	0.040983	Gm25992	predicted gene, 25992
17516699	1.53	0.046558	Mpzl2			17516699	-1.81	0.044041	Mpzl2	myelin protein zero-like 2
17290687	-7.39	0.049711	Gm26133			17290687	2.05	0.042096	Gm26133	predicted gene, 26133
17322051	-1.51	0.046545	Krt77			17322051	1.65	0.028463	Krt77	keratin 77
17325555	-1.97	0.028628	4930542C21Rik			17325555	1.95	0.016468	4930542C21Rik	RIKEN cDNA 4930542C21 gene
17354363	-1.77	0.044233	Gm4950			17354363	1.63	0.047092	Gm4950	predicted pseudogene 4950
17379480	-5.76	0.003773	Gm24473			17379480	5.43	0.004384	Gm24473	predicted gene, 24473
17406268	-2.04	0.030445	1700028M03Rik			17406268	2.47	0.004378	1700028M03Rik	RIKEN cDNA 1700028M03 gene

## Sheet: correlation4
Ptpn11D61Y B vs. control B						Ptpn11D61Y S vs. control S
Transcript ID	Fold Change (linear) (Ptpn11D61Y B vs. control B)	ANOVA p-value (Ptpn11D61Y B vs. control B)	Gene Symbol			Transcript ID	Fold Change (linear) (Ptpn11D61Y S vs. control S )	ANOVA p-value (Ptpn11D61Y S vs. control S)	Gene Symbol	Description
17215932	1.54	0.038684	Sned1			17215932	1.84	0.010308	Sned1	sushi, nidogen and EGF-like domains 1
17257593	1.95	0.000555	Gm22711			17257593	5.86	0.002598	Gm22711	predicted gene, 22711
17294934	2.32	0.024891	Thbs4			17294934	2.12	0.014342	Thbs4	thrombospondin 4
17343918	1.61	0.024673	C4b			17343918	1.57	0.001153	C4b	complement component 4B (Chido blood group)
17358815	3.13	0.036238	Ifit2			17358815	1.98	0.04059	Ifit2	interferon-induced protein with tetratricopeptide repeats 2
17369268	1.58	0.038256	4930527E20Rik			17369268	1.64	0.024257	4930527E20Rik	RIKEN cDNA 4930527E20 gene
17387676	3.21	0.024185	Olfr1062			17387676	2.37	0.042249	Olfr1062	olfactory receptor 1062
17405130	1.5	0.017139				17405130	-1.51	0.01133
17463501	1.83	0.002103	Clec2d			17463501	1.78	0.004323	Clec2d	C-type lectin domain family 2, member d
17548121	1.69	0.034614	Gm19505			17548121	7.65	0.015082	Gm19505	predicted gene, 19505
17549126	3.28	0.01058				17549126	5.07	0.037622
