# Supplementary material for: Aberrant neuronal activity-induced signaling and gene expression in a mouse model of RASopathy
Source: PLoS Genet. 2017 Mar 27;13(3):e1006684. doi: 10.1371/journal.pgen.1006684 (PMC5386306; doi:10.1371/journal.pgen.1006684)
Supplement: S5 Table — (A) Significantly enriched functional annotations for each dataset. (B) Significantly regulated molecular networks. A log(p) transformed score for each network is calculated by IPA tool, where p-value is obtained from Fischer's exact test. A threshold of >10 score was used to filter the significant networks. C) Significantly regulated upstream regulators. IPA upstream regulator analysis predicted the significant upstream transcription regulators and kinases/phosphatases using a filter criteria of p<0.05. (XLSX) [file pgen.1006684.s013.xlsx]

## Sheet: IPA_Functional annotations
Ingenuity Pathway Analysis (IPA) - Functional annotations; Fischer's exact test (p<0.01)
Ptpn11D61Y B vs. control B
Categories	Diseases or Functions Annotation	p-Value	Molecules	# Molecules
Cellular Function and Maintenance	regulation of stem cells	8,58E-07	let-7,mir-181,PDGFRA	3
Cell Cycle	mitosis of neurons	5,92E-05	ERBB3,NDE1	2
Cellular Function and Maintenance	regulation of mesenchymal stem cells	5,92E-05	mir-181,PDGFRA	2
Cellular Function and Maintenance	regulation of cells	1,46E-04	ERBB3,let-7,mir-181,mir-30,PDGFRA	5
Tissue Morphology	abnormal morphology of roof plate	1,96E-04	NDE1,PDGFRA	2
Cellular Assembly and Organization, Cellular Function and Maintenance, Protein Trafficking	sequestration of G-actin	2,94E-04	GSN,Tmsb4x (includes others)	2
Cell-To-Cell Signaling and Interaction	interaction of tumor cell lines	6,99E-04	ERBB3,FUT7	2
Cell Cycle, Cellular Movement	cytokinesis of ventricular myocytes	8,71E-04	mir-130,mir-148	2
Cellular Development, Tissue Development	differentiation of bone cells	1,43E-03	AMBN,Clec2d ,ERBB3,GREM1,GSN,mir-30,PDGFRA,SOCS1	8
Cellular Movement	homing of cells	2,70E-03	C4B,ERBB3,FUT7,GREM1,GSN,PDGFRA,PLXNB3,SOCS1,THBS4	9
Cellular Development, Tissue Development	differentiation of connective tissue cells	2,81E-03	AMBN,C1QL4,Clec2d ,ERBB3,GREM1,GSN,mir-181,mir-30,PDGFRA,SOCS1	10
Nervous System Development and Function	olfactory response	3,47E-03	Olfr1057/Olfr1062,Olfr1089,Olfr1138,Olfr1180,Olfr1225,Olfr1260,Olfr1461,Olfr485 ,Olfr784/Olfr801,Olfr820,OR4C46	11
Cellular Development, Hematological System Development and Function, Hematopoiesis	differentiation of monocyte-derived macrophages	4,32E-03	GREM1,SOCS1	2
control S vs. B
Categories	Diseases or Functions Annotation	p-Value	Molecules	# Molecules
Nervous System Development and Function	olfaction	1,10E-11	GABRR1,Olfr1082 ,Olfr1089,Olfr1138,Olfr1154/Olfr1160,Olfr1196 ,Olfr1198,Olfr1225,Olfr1320,Olfr1408,Olfr1436/Olfr1437,Olfr1451,Olfr1462,Olfr212/Olfr213,Olfr266,Olfr292 ,Olfr461,Olfr473,Olfr597/Olfr598,Olfr67,Olfr689 ,Olfr694/Olfr704,Olfr700,Olfr823/Olfr824,Olfr97/Olfr98,OR2G6,OR2Y1,OR52I2,OR56B1,OR5AC2,OR5K1,OR5V1,OR6C65,OR6S1,OR7G3,OR8J3	36
Nervous System Development and Function	olfactory response	2,22E-11	Olfr1082 ,Olfr1089,Olfr1138,Olfr1154/Olfr1160,Olfr1196 ,Olfr1198,Olfr1225,Olfr1320,Olfr1408,Olfr1436/Olfr1437,Olfr1451,Olfr1462,Olfr212/Olfr213,Olfr266,Olfr292 ,Olfr461,Olfr473,Olfr597/Olfr598,Olfr67,Olfr689 ,Olfr694/Olfr704,Olfr700,Olfr823/Olfr824,Olfr97/Olfr98,OR2G6,OR2Y1,OR52I2,OR56B1,OR5AC2,OR5K1,OR5V1,OR6C65,OR6S1,OR7G3,OR8J3	35
Cell-To-Cell Signaling and Interaction	signal transduction	3,08E-08	CD70,GABRR1,GNA15,KLK3,LAT,LTB4R,MARCO,Olfr1082 ,Olfr1089,Olfr1138,Olfr1154/Olfr1160,Olfr1196 ,Olfr1198,Olfr1225,Olfr1320,Olfr1408,Olfr1436/Olfr1437,Olfr1451,Olfr1462,Olfr212/Olfr213,Olfr266,Olfr292 ,Olfr461,Olfr473,Olfr597/Olfr598,Olfr67,Olfr689 ,Olfr694/Olfr704,Olfr700,Olfr823/Olfr824,Olfr97/Olfr98,OR2G6,OR2Y1,OR52I2,OR56B1,OR5AC2,OR5K1,OR5V1,OR6C65,OR6S1,OR7G3,OR8J3,OXGR1,SH3BGRL,THBS2,Vmn1r18…	51
Cell-To-Cell Signaling and Interaction	communication	1,39E-07	CD70,EFNA4,GABRR1,GNA15,KLK3,LAT,LTB4R,MARCO,Olfr1082 ,Olfr1089,Olfr1138,Olfr1154/Olfr1160,Olfr1196 ,Olfr1198,Olfr1225,Olfr1320,Olfr1408,Olfr1436/Olfr1437,Olfr1451,Olfr1462,Olfr212/Olfr213,Olfr266,Olfr292 ,Olfr461,Olfr473,Olfr597/Olfr598,Olfr67,Olfr689 ,Olfr694/Olfr704,Olfr700,Olfr823/Olfr824,Olfr97/Olfr98,OR2G6,OR2Y1,OR52I2,OR56B1,OR5AC2,OR5K1,OR5V1,OR6C65,OR6S1,OR7G3,OR8J3,OXGR1,SH3BGRL,THBS2,V…	52
Hematological System Development and Function, Immune Cell Trafficking, Inflammatory Response, Tissue Development	accumulation of CD4+ T-lymphocytes	1,47E-03	LAT,mir-1	2
Cellular Movement	influx of cells	1,85E-03	IGHM,IL21,MARCO,MPO,TSLP	5
Cellular Development, Cellular Growth and Proliferation, Hematological System Development and Function	expansion of cytotoxic T cells	2,05E-03	IGHM,IL21	2
Free Radical Scavenging	metabolite removal of superoxide	4,30E-03	FANCC,MPO	2
Inflammatory Response	function of immune system	4,70E-03	ALOX5,BATF3,CD70,IGHM,LAT,TSLP	6
Cellular Growth and Proliferation	cytostasis of leukocytes	9,70E-03	FANCC,IL21	2
Ptpn11D61Y S vs. B
Categories	Diseases or Functions Annotation	p-Value	Molecules	# Molecules
Cell Morphology, Cellular Development, Embryonic Development	tubulation of embryonic cell lines	1,16E-05	mir-130,mir-221	2
Cancer, Cellular Development, Organismal Injury and Abnormalities, Reproductive System Disease, Tumor Morphology	differentiation of mammary tumor cells	1,15E-04	mir-8,POSTN	2
Cardiovascular System Development and Function, Organismal Development	formation of vasculature	1,15E-04	mir-130,mir-221	2
Cellular Movement	migration of endocrine cell lines	3,20E-04	mir-25,mir-8	2
Cellular Development, Cellular Growth and Proliferation	proliferation of brain cancer cell lines	5,69E-04	mir-221,mir-25,mir-8,POSTN,SSTR1	5
Inflammatory Response	inflammation of organ	2,03E-03	Havcr1,KRT17,mir-130,mir-221,mir-25,mir-368,mir-8,MIR17HG,NAGK,NGFR,POSTN,TAC1	12
Nervous System Development and Function, Organ Morphology, Tissue Morphology	quantity of cerebral cortex cells	2,56E-03	mir-25,NGFR	2
Cellular Growth and Proliferation, Tissue Development	proliferation of epithelial cells	4,39E-03	KRT17,KRT4,MIR17HG,NGFR,POSTN,TAC1,TWIST2	7
Cellular Development, Embryonic Development, Nervous System Development and Function, Organismal Development, Tissue Development	differentiation of neural precursor cells	4,43E-03	mir-8,NGFR	2
Cell-To-Cell Signaling and Interaction, Molecular Transport, Small Molecule Biochemistry	release of acetylcholine	4,74E-03	NGFR,TAC1	2
Nervous System Development and Function	olfactory response	5,09E-03	Olfr1186,Olfr1225,Olfr1277,Olfr299,Olfr358,Olfr784/Olfr801,Olfr843,Olfr904,OR51A7	9
Cellular Development, Cellular Growth and Proliferation	proliferation of prostate cancer cell lines	5,49E-03	FGFR4,mir-221,mir-25,mir-8,NGFR	5
Ptpn11D61Y S vs. control S
Categories	Diseases or Functions Annotation	p-Value	Molecules	# Molecules
Cell-To-Cell Signaling and Interaction	signal transduction	2,42E-04	CD70,Clec2d,Fpr-rs4,GPR1,KLK3,KRT17,Olfr1057/Olfr1062,Olfr114,Olfr1186,Olfr132,Olfr1354,Olfr1457,Olfr292,Olfr339,Olfr434/Olfr47,Olfr474,Olfr632,Olfr643/Olfr644,Olfr774/Olfr787,Olfr910/Olfr912,Olfr97/Olfr98,OR10AG1,OR5AC2,OR5V1,RXFP1,SIRPB1,Vmn1r20/Vmn1r27,Vmn1r25/Vmn1r30,Vmn1r83	29
Nervous System Development and Function	olfactory response	3,47E-05	Olfr1057/Olfr1062,Olfr114,Olfr1186,Olfr132,Olfr1354,Olfr1457,Olfr292,Olfr339,Olfr434/Olfr47,Olfr474,Olfr632,Olfr643/Olfr644,Olfr774/Olfr787,Olfr910/Olfr912,Olfr97/Olfr98,OR10AG1,OR5AC2,OR5V1	18
Antimicrobial Response, Inflammatory Response	antimicrobial response	1,61E-03	C1orf210,CLEC6A,Defa3 ,EPPIN,Hamp/Hamp2,IFIT2,IFNA4,PGLYRP2	8
Antimicrobial Response, Inflammatory Response	antibacterial response	8,88E-04	Defa3,EPPIN,Hamp/Hamp2,IFNA4,PGLYRP2	5
Organismal Injury and Abnormalities, Reproductive System Disease	azoospermia	5,98E-03	mir-368,mir-379,mir-544,RXFP1,Tex19.1	5
Cellular Development, Embryonic Development, Organismal Development, Tissue Development	differentiation of embryonic tissue	8,85E-03	DPPA4,METRN,mir-368,MYOC,TBX18	5
Organismal Injury and Abnormalities, Renal and Urological Disease	hydronephrosis	2,34E-03	CD70,CLEC6A,HOXD13,TBX18	4
Infectious Diseases	flu	8,32E-03	IFIT2,IFNA4,NUBPL	3
Organismal Injury and Abnormalities, Reproductive System Disease	nonobstructive azoospermia	9,80E-03	mir-368,mir-379,mir-544	3
Hematological Disease, Metabolic Disease, Nutritional Disease	iron deficiency	4,00E-04	Hamp/Hamp2,HFE	2
Embryonic Development, Inflammatory Response	cytotoxic reaction of embryonic cell lines	5,97E-04	IFNA4,NAPRT	2
Immunological Disease	Wiskott-Aldrich syndrome	3,50E-03	C4A/C4B,IFNA4	2
Hair and Skin Development and Function, Organ Morphology	lack of vibrissae	4,58E-03	KRT17,TRPS1	2
Cell Morphology	keratinization	5,79E-03	CYP26B1,KRT17	2
Antimicrobial Response, Humoral Immune Response, Inflammatory Response	antifungal response	9,38E-03	CLEC6A,Hamp/Hamp2	2

## Sheet: IPA_Network analysis
	Ingenuity Pathway Analysis (IPA) - Network analysis; log(p) transformed score, where p-value obtained from Fischer's exact test
Ptpn11D61Y B vs. control B
ID	Molecules in Network	Score	Focus Molecules	Top Diseases and Functions
1	Alp,C4B,Cg,COL12A1,COL8A2,collagen,Collagen(s),ERBB3,ERK1/2,estrogen receptor,FSH,GREM1,GSN,HSD3B1,HSD3B7,Insulin,LDL,let-7,Lh,MCM7,MCM9,Mek,mir-30,mir-130,mir-148,mir-181,NADPH oxidase,NOX4,p85 (pik3r),Pdgf (complex),PDGF BB,Pdgfr,PDGFRA,PLIN3,THBS4	40	19	Connective Tissue Disorders, Inflammatory Disease, Inflammatory Response
2	APP,BTBD3,CDCA7,CLCF1,CRACR2B,EFNA4,GALNT2,GATA3,GBP6,HACD4,IGHA1,ITM2A,KRT36,Lce1b,Lce3a ,MET,MINA,mir-367,MPZL2,ODF2L,OTUD7B,PDLIM2,Plexin B,PLXNB3,Prl3d1 ,RNF115,SEMA5A,STAC,STOML1,TCEANC,TNF,TP63,UBC,ZNF35,ZNF365	29	15	Neurological Disease, Cancer, Cellular Development
3	AGT,AMD1,AR,BCL11B,C2CD4C,CA4,CALR,CCND1,CDCA2,CDCA7,ETV5,Hmgn3,HSD3B1,IFNA4,IL17A,Mir1967,miR-1967 (miRNAs w/seed GAGGAUC),NDE1,Olfr1057/Olfr1062,PAX6,Prm1,PURA,RRM2,Samt3,Scgb1b27 ,Scgb2b27 ,SIX3,SLC10A6,SLC9A3,TF,UGT2B28,Vmn1r171 ,Vmn1r180 ,Vmn2r112 ,Zfy1/Zfy2	27	14	Cell Death and Survival, Organismal Injury and Abnormalities, Skeletal and Muscular Disorders
4	AMFR,ANK2,BBS1,CATSPERG,CCDC51,CTNNAL1,DNAJC21,EGFL7,EXOC6B,GOLM1,HIBADH,HIST2H3D,KRT77,LOXL2,LOXL4,MRPL44,MTERF1,NHLRC1,NIPSNAP3A,NUP54,NUTF2,OTUD7B,PLEKHG3,RNF26,RNF115,SNED1,SYTL2,TENM3,TRIM38,TRIM50,UBC,UBE2D1,UBE2G2,UBE2Q1,ZNF235	25	13	Post-Translational Modification, Cell Morphology, Digestive System Development and Function
5	Akt,ALCAM,AMBN,CYP3A5,DBT,Defb10/Defb11,FCAR,FUT7,GBP6,GLG1,Histone h3,IFIT2,IFNE,IL12 (complex),Interferon alpha,IRF3 dimer,IRS1/2,ISGF3,LTB4R2,MTORC2,NFkB (complex),PI3K (complex),PIBF1,PIK3IP1,PXR ligand-PXR-Retinoic acid-RXRα,Ras,SLC40A1,Slfn1,SOCS1,SRC (family),TNK1,TRIM5,TRIM13,ULBP2,UNC5CL	15	9	Cellular Development, Cellular Growth and Proliferation, Hematological System Development and Function
control S vs. B
ID	Molecules in Network	Score	Focus Molecules	Top Diseases and Functions
1	Akt,AMPK,ANGPTL1,CYP4F2,DPPA4,ENO1,FANCC,Hdac,Histone h3,HNRNPH2,Hsp70,Hsp90,Insulin,KLK3,MAFA,Magea5 ,mir-1,mir-30,mir-208,mir-368,NPHS1,PARP10,POLR2F,Prl3d1 ,Proinsulin,RNA polymerase II,SIX3,Six3os1,STIL,TFAP2B,THBS2,Ubiquitin,UCHL3,VASH2,Vegf	46	24	Cellular Growth and Proliferation, Developmental Disorder, Hereditary Disorder
2	9830107B12Rik/A530064D06Rik,Alpha Actinin,Ap1,BATF3,CD70,CD207,CD300LD,CLEC4C,ERK1/2,Fc gamma receptor,HISTONE,Iga,Ige,IgG,IgG1,Igg3,IgG2a,IGHA1,IGHM,Igm,IL21,IL12 (complex),Immunoglobulin,Interferon alpha,KLB,LAT,LDL,MARCO,MPO,Msx3,NLRP5,PDE6H,Pro-inflammatory Cytokine,Trim30a/Trim30d,TSLP	31	18	Cellular Function and Maintenance, Hematological System Development and Function, Cellular Movement
3	ARL9,EFEMP1,FAM65C,Fbxw21 ,FIGLA,INTS1,LBR,LRRC34,LRRK2,mir-302,NANOG,NFE2L2,Nlrp4f,OAZ3,Olfr1320,PATZ1,POGZ,Prm1,PRR30,Rhox6/Rhox9,Serpinb6c,SMARCA4,SOX2,Sprr2i,Stfa1 ,STRBP,TACSTD2,TAF7L,TEX33,thymidine kinase,TP73,VASH2,VEGFA,VWA9,Xlr3c (includes others)	29	17	Cellular Development, Cellular Growth and Proliferation, Embryonic Development
4	ABCD1,ABHD5,ALS2CL,CHMP6,CHMP4A,ELOF1,FBXL12,GABRR1,GCM2,IP6K2,KIAA1598,KIF20B,LRRC8A,LRRC8C,LRRC8D,METTL9,MOCOS,MRPS36,MYO1G,NXN,OR7G3,PPIF,PRAMEF12,Serpina3h,SNF8,SPPL2C,SVOPL,SYPL1,TOMM40L,UBC,USP54,VPS25,VPS36,YBX2,ZNF660	25	15	Cellular Development, Cell Cycle, Cellular Function and Maintenance
5	ADH4,AR,CES2,CHDH,CYB5R3,DMRT1,EFNA4,Etd,IWS1,LETMD1,LRP2BP,MBNL2,mir-574,MPHOSPH8,MRPL22,NAB1,NCAPD3,NR5A1,NXF1,PATZ1,PICK1,PMPCB,QRICH1,RPL3,SCAF8,Scgb1b27 ,Scgb2b27 ,SERPINB6,SULT2A1,SUMO2,TARDBP,TMPRSS11D,TP53,TRIM31,USP7	20	13	Cell Death and Survival, Cellular Compromise, Cellular Development
6	AVPR1A,BB287469,CCL3L1,Cma2/Mcpt9,CPB1,Cylc1,CYP19,Defa-rs1 ,DIAPH3,DKK3,EN2,ERAP1,FOXL2,GSTP1,HERC5,IFNB1,IL1B,immune complex,KCNH8,MGST2,MRGPRE,Olfr700,Olfr1082 ,Olfr689 ,PAX6,SIRT1,SOX4,T2r,TAS2R13,TAS2R31,TAS2R46,TSIX,UGDH,VIP,XIST	20	13	Gene Expression, Carbohydrate Metabolism, Lipid Metabolism
7	ACO1,ALX3,APP,ASPH,CCDC70,CCND3,CDCA7,CRACR2B,CRLF1,CYB5A,GHRH,GLIS3,HSPB1,KMT2D,Larp1b,LEP,LYL1,MEI4,MEOX1,NOS2,NPR3,NTS,PAX7,PHYHIPL,PIGR,RPTN,RXFP3,Scd4,SKA3,SPC24,SPX,SST,TCAP,TCEANC,TNNT2	18	12	Cell Morphology, Cellular Function and Maintenance, Cellular Development
8	ADGRB2,AKT1,BRAF,CD4,FSIP2,Gpcr,H2-M1/H2-M9,IGF1R,IQGAP3,MHC,mir-370,mir-379,mir-466,mir-467,miR-297a-3p (and other miRNAs w/seed AUACAUA),miR-370-3p (and other miRNAs w/seed CCUGCUG),miR-380-3p (and other miRNAs w/seed AUGUAGU),miR-380-5p (miRNAs w/seed UGGUUGA),miR-411-3p (and other miRNAs w/seed AUGUAAC),miR-466b-3p (and other miRNAs w/seed UACAUAC),miR-466b-5p (and other miRNAs w/seed AUGUGUG…	18	12	Endocrine System Disorders, Gastrointestinal Disease, Metabolic Disease
9	AMBP,BMP3,BMP8B,CCL23,COL22A1,COL4A2,COL6A3,collagen,DET1,DKK3,ECM1,EFEMP1,F12,GDF11,GSDMC,HCAR2,IL10RA,IL18BP,Kallikrein,KIR3DL3,LTBP2,LTC4S,MMP25,MYOF,ONECUT1,Onecut3,PPARD,RUNX3,SGPP1,SH3BGRL,Speer4a ,TGFB1,Vmn2r88 ,WFIKKN1,WFIKKN2	16	11	Organ Morphology, Skeletal and Muscular System Development and Function, Cell Cycle
10	ABCC4,ALOX5,AZU1,CD3,CD300LD,CDC42SE1,Cebp,DSG4,EPCAM,ERK,GNA15,GRP,Jnk,KLK7,KRT14,LHCGR,LTB4R,Mapk,Neurotrophin,NFkB (complex),NTS,P38 MAPK,PI3K (complex),PLIN2,PRDX4,PXR ligand-PXR-Retinoic acid-RXRα,Rxr,SULT2A1,TAB3,TCF7,Tcrb-J,TGFBRAP1,THEMIS,UCN,VitaminD3-VDR-RXR	13	9	Carbohydrate Metabolism, Small Molecule Biochemistry, Cellular Compromise
Ptpn11D61Y S vs. B
ID	Molecules in Network	Score	Focus Molecules	Top Diseases and Functions
1	Akt,ERK,ERK1/2,estrogen receptor,FGFR4,Insulin,Jnk,KRT4,KRT17,Lectin,MCU,mir-8,mir-25,mir-130,mir-221,mir-368,mir-467,miR-25-5p (miRNAs w/seed GGCGGAG),miR-376a-3p (and other miRNAs w/seed UCAUAGA),miR-669c-5p (miRNAs w/seed UAGUUGU),MIR17HG,NFkB (complex),NGFR,NT3,P38 MAPK,POSTN,Ras,Smad2/3,SSTR1,TAC1,TAC4,TAL1,TMEFF1,TWIST2,Vegf	35	16	Endocrine System Disorders, Organismal Injury and Abnormalities, Reproductive System Disease
2	ABRACL,ACTR10,CCDC64B,GNPNAT1,Gpcr,HEBP2,IGF1R,KRT77,LACTB2,mir-136,miR-136-3p (miRNAs w/seed UCAUCGU),MPZL2,NAGK,NAT1,NHP2L1,RAB12,RAB24,RAB30,RAB40A,RAB40B,RAB40C,RAB6C/WTH3DI,RSPH3,SGOL2,SMARCA4,TACR2,TACR3,THUMPD1,TMPRSS13,UBC,URB1,VN1R4,WDR43,WRAP53,ZNF502	29	14	Cell Signaling, Carbohydrate Metabolism, Small Molecule Biochemistry
3	CCL1,CCL22,CCR4,CDKN2A,CORT,CRYAA/LOC102724652,CRYAB,CRYBA1,CRYBB1,CRYBB2,cyclooxygenase,GBP6,Havcr1,HOXB13,HSP90AA1,IFN alpha/beta,Igh-VS107,IL10,IL10RA,IL1A,IL1R1,KCTD8,mir-21,MS4A2,NXF1,PML,Psg18 ,SP100,Sp100,TEAD2,TMEM30B,TNFSF15,TPPP2,WDR55,ZNF558	22	11	Cell-mediated Immune Response, Cellular Movement, Hematological System Development and Function
4	1700067P10Rik,ACOX1,APOBEC3G,BPIFA1,CD28,CHRNA5,Defb6,ECE1,GTF2I,IL3,KIDINS220,KLF4,KRT7,KRT17,LRRC23,MAPK3,MRPL11,MVD,Neat1,PAX7,PDE10A,PPM1F,PPP2R5E,PTEN,PTPRU,RAD23B,SLC22A25,SPRED1,Tcrg-V4,TEAD2,THEGL,UBC,Vmn1r12/Vmn1r14,ZG16B,ZNF616	19	10	Lymphoid Tissue Structure and Development, Cell Cycle, Cellular Function and Maintenance
Ptpn11D61Y S vs. control S
ID	Molecules in Network	Score	Focus Molecules	Top Diseases and Functions
1	Acnat1/Acnat2,ACTA2,ASPN,BCAS1,BHMT2,CYP4F2,EGLN3,F9,GBP4,GPD1,Hamp/Hamp2,IL6,IL13,IL10RA,IRAK3,KRT17,LYL1,MAPK1,NCOA2,PARP12,PPARG,Prl7d1,PYGL,RAPGEF1,Rbp,RLN2,RXFP1,SIRPB1,Speer4a,TAL1,Tex19.1,TRPS1,TTR,TYROBP,Vegf	31	17	Cell-To-Cell Signaling and Interaction, Inflammatory Response, Endocrine System Disorders
2	CACNA1B,Defa3,EIF2AK1,ERBB2,FMN1,GPR1,GSTP1,Hamp/Hamp2,HFE,HOXC9,HOXD9,HOXD13,IL1B,ITGAX,KCTD8,KIFC1,Krtap19-3,MAG,MMP16,NDUFV1,NEO1,NUBPL,NUP50,NUP153,NUPR1,PGLYRP2,PLA2G2D,Ppbp,PRC1,SESN2,SHH,SRPX,TFR2,THBS4,TP53	26	15	Hematological Disease, Metabolic Disease, Nutritional Disease
3	ACTN2,APP,C4A/C4B,CENPN,CFB,Clec2d,Cylc1,DLX3,DPPA4,ECSIT,ESR1,GREB1,Gvin1,H2AFB3,HM13,Hmgn3,HR,KLK3,Olfr1057/Olfr1062,OTX2,PAX6,RELA,SALL4,SLC7A11,SLCO1C1,SMYD2,SMYD3,SOCS1,SOSTDC1,SOX2,TC2N,TFAP2C,TSC22D3,TTR,USP18	24	14	Gene Expression, Embryonic Development, Nervous System Development and Function
4	CD70,CD300LD,CDH11,CLCN1,Cxcl11,ERK1/2,FBXO32,FGF19,FZD1,GLDN,HOXA7,IFI16,IFIT2,IFNA4,Interferon alpha,IRAK2,ISGF3,KLB,MAPKAP1,MED6,MERTK,Mucl1/Spt1,MYOC,NFASC,OASL,P38 MAPK,PLK4,RBP4,RNA polymerase II,S100B,SLFN13,TMEM173,TNK1,TRIM38,TRIM63	21	13	Inflammatory Response, Cell Death and Survival, Cell-To-Cell Signaling and Interaction
5	ANXA2,BCL11B,BID,BMP2,BMP4,chemokine,CLEC4D,CLEC6A,creatine kinase,CYP26B1,Cypt1,DNASE2,ECSIT,ESR2,FBXL12,FBXW10,Fbxw21,FIGLA,FSCN1,IL2RA,INSR,IRAK3,mir-368,mir-379,MNT,NCOA2,NR0B2,Oog1,RPS6KA3,SCARB1,SMAD4,TNF,Vmn1r180 ,Vmn1r49,Vmn2r89	19	12	Organismal Survival, Organ Development, Reproductive System Development and Function

## Sheet: IPA_Upstream regulators
Ingenuity Pathway Analysis (IPA) - Upstream regulators analysis; Fischer's exact test (p<0.05)
Ptpn11D61Y B vs. control B
Upstream Regulator	Molecule Type	Predicted Activation State	Activation z-score	p-value	Target molecules in dataset
PRKAA2	kinase			0.013	CYP3A5,NOX4,PDGFRA
PIM1	kinase			0.024	ERBB3,SOCS1
ERN1	kinase			0.0287	MPZL2,NOX4
MKNK2	kinase			0.0146	IFIT2
PIM2	kinase			0.0432	SOCS1
MUSK	kinase			0.029	ERBB3
mir-218	microrna			0.0479	PDGFRA
mir-146	microrna			0.0107	PDGFRA,SOCS1
PPP3CB	phosphatase			0.0194	NOX4
SOCS3	phosphatase			0.0338	IFIT2,SOCS1
TIMM50	phosphatase			0.00976	HSD3B1
PTPN1	phosphatase			0.0179	NOX4,SOCS1
PRRX2	transcription regulator			0.0194	PDGFRA
TRIM66	transcription regulator			0.00976	IFIT2
ZSCAN10	transcription regulator			0.0146	Tcstv1
AFF4	transcription regulator			0.0432	Tmsb4x
SP6	transcription regulator			0.00976	AMBN
TRIM25	transcription regulator			0.00976	IFIT2
TRIM32	transcription regulator			0.00976	IFIT2
STAT1	transcription regulator			0.0264	CYP3A5,GBP6,IFIT2,SOCS1
HMGN1	transcription regulator			0.00824	EGFL7,Mup1
STAT2	transcription regulator			0.0141	IFIT2,SOCS1
JUND	transcription regulator			0.0359	NOX4,SOCS1
SIX3	transcription regulator			0.029	PDGFRA
GFI1B	transcription regulator			0.0385	SOCS1
PAX6	transcription regulator			0.0168	Olfr1057/Olfr1062,Samt3,SOCS1,Zfy1/Zfy2
SMARCB1	transcription regulator			0.0425	C4A/C4B,GSN,Mup1
LHX6	transcription regulator			0.029	AMBN
YBX3	transcription regulator			0.0385	ERBB3
NFATC2	transcription regulator			0.028	IFIT2,NOX4,SOCS1
IRF9	transcription regulator			0.0066	IFIT2,SOCS1
HNRNPK	transcription regulator			0.00767	COL12A1,Tmsb4x
ZNF217	transcription regulator			0.0426	ERBB3,MPZL2
MED6	transcription regulator			0.00976	IFIT2
Foxe3	transcription regulator			0.0242	PDGFRA
TP53	transcription regulator		1.982	1	GSN,MCM7,MPZL2,NOX4,PDGFRA,Tmsb4x
HDAC8	transcription regulator			0.0242	SOCS1
BCL11B	transcription regulator			0.0171	Vmn1r171 (includes others),Vmn1r180
control S vs. B
Upstream Regulator	Molecule Type	Predicted Activation State	Activation z-score	p-value	Target molecules in dataset
TNK2	kinase			0.0107	KLK3
MERTK	kinase			0.0433	CD70,MARCO
PLK2	kinase			0.0313	CD70,MARCO
MAGI2	kinase			0.0318	NPHS1
CDK11B	kinase			0.0213	KLK3
PLK4	kinase			0.0291	CD70,MARCO
FIGLA	transcription regulator	Inhibited	-2	0.00303	Fbxw21,Nlrp4f,NLRP5,Serpinb6c
PTF1A	transcription regulator			0.0131	NPHS1,TFAP2B,Xlr3c
SALL4	transcription regulator			0.0109	DPPA4,EPCAM
DMRT1	transcription regulator			0.0497	ADH4,Etd,FOXL2
GATA2	transcription regulator			0.0094	KLK3,LYL1,MPO,Prl3d1
RNF6	transcription regulator			0.0422	KLK3
CBFB	transcription regulator			0.0407	KLK3,LTB4R,MPO
HDAC3	transcription regulator			0.0351	ALOX5,KLK3,PLIN2
RNF14	transcription regulator			0.0107	KLK3
TLE4	transcription regulator			0.0213	SIX3
PAX6	transcription regulator			0.00144	CDCA7,Cma2/Mcpt9,Cylc1,IQGAP3,MAFA,Olfr1082,Olfr700,SIX3
AES	transcription regulator			0.0318	SIX3
URI1	transcription regulator			0.0318	KLK3
PATZ1	transcription regulator			0.0318	KLK3
SPIB	transcription regulator	Inhibited	-2	0.00709	ARMC3,EPCAM,GNA15,KLK3
Ptpn11D61Y S vs. B
Upstream Regulator	Molecule Type	Predicted Activation State	Activation z-score	p-value	Target molecules in dataset
NTF4	growth factor			0.0484	TAC1
GDF2	growth factor			0.0348	NGFR,POSTN
FGF2	growth factor			0.0223	FGFR4,NGFR,TAC1,TWIST2
PRKCG	kinase			0.0245	TAC1
miR-130a-3p (and other miRNAs w/seed AGUGCAA)	mature microrna			0.0382	TAC1
mir-592	microrna			0.00353	NGFR
mir-21	microrna			0.0158	GBP6,Igh-VS107,Sp100
Rhox4b	transcription regulator			0.021	TAL1
ZNF85	transcription regulator			0.0245	POSTN
EN2	transcription regulator			0.021	NGFR
TLX1	transcription regulator			0.0035	TAC1,TAL1
EN1	transcription regulator			0.045	NGFR
ARID3A	transcription regulator			0.00705	Igh-VS107
GATA4	transcription regulator			0.0158	KRT17,POSTN,TAL1
RNF4	transcription regulator			0.0175	NGFR
KLF4	transcription regulator			0.04	Defb6,KRT17,TWIST2
NKX3-2	transcription regulator			0.0245	POSTN
GTF2I	transcription regulator			0.0484	Igh-VS107
ZNF217	transcription regulator			0.0235	MPZL2,ZNF616
TEAD2	transcription regulator			0.0106	FGFR4
ZNF91	transcription regulator			0.0279	POSTN
POU3F1	transcription regulator			0.0382	SSTR1
Ptpn11D61Y S vs. control S
Upstream Regulator	Molecule Type	Predicted Activation State	Activation z-score	p-value	Target molecules in dataset
PLK4	kinase			0.00063	CD70,Cxcl11,IFIT2
PLK2	kinase			0.000709	CD70,Cxcl11,IFIT2
TBK1	kinase		-0.063	0.000736	CD70,Cxcl11,IFIT2,IFNA4
IKBKE	kinase			0.00144	IFI16,IFIT2,IFNA4
TNK1	kinase			0.00582	IFI16,IFIT2
MAPK9	kinase		0	0.011	CD70,Cxcl11,IFI16,IFNA4
CDK11B	kinase			0.0135	KLK3
MARK2	kinase			0.0154	CD70,Cxcl11
MPP5	kinase			0.0202	MAG
EIF2AK1	kinase			0.0269	Hamp/Hamp2
FES	kinase			0.0335	ITGAX
miR-23a-3p (and other miRNAs w/seed UCACAUU)	mature microrna			0.0135	FBXO32
miR-221-3p (and other miRNAs w/seed GCUACAU)	mature microrna			0.0466	KLK3
mir-21	microrna			0.0474	Gvin1 (includes others),IFI16,SIRPB1
PTPRJ	phosphatase			0.0421	CD70,Cxcl11
IRF7	transcription regulator		1.073	6.32e-05	Hamp/Hamp2,IFI16,IFIT2,IFNA4,PARP12
IRF3	transcription regulator	Activated	2.063	0.000283	Hamp/Hamp2,IFI16,IFIT2,IFNA4,PARP12
IRF5	transcription regulator			0.00131	IFIT2,IFNA4,PARP12
NCOA2	transcription regulator			0.00234	BCAS1,Cxcl11,IFIT2
EHMT2	transcription regulator			0.00516	GREB1,KLK3
TRIM66	transcription regulator			0.00679	IFIT2
RNF14	transcription regulator			0.00679	KLK3
SOX9	transcription regulator			0.0124	CYP26B1,KLK3
SPIB	transcription regulator			0.013	IFNA4,KLK3,Mucl1/Spt1
TRIM25	transcription regulator			0.0135	IFIT2
TRIM32	transcription regulator			0.0135	IFIT2
MED6	transcription regulator			0.0135	IFIT2
NEO1	transcription regulator			0.0202	Hamp/Hamp2
URI1	transcription regulator			0.0202	KLK3
GATA2	transcription regulator			0.0235	KLK3,LYL1
STAT1	transcription regulator		1.944	0.0251	Cxcl11,IFI16,IFIT2,ITGAX
ZNF282	transcription regulator			0.0269	GREB1
DACH1	transcription regulator			0.0269	KLK3
TRIM24	transcription regulator			0.0269	GBP4,IFIT2,PARP12
SQSTM1	transcription regulator			0.0274	CD70,Cxcl11
HOXC9	transcription regulator			0.0335	HOXD13
HEYL	transcription regulator			0.0335	KLK3
CCNT1	transcription regulator			0.0335	Mucl1/Spt1
MYRF	transcription regulator			0.0335	MAG
DAXX	transcription regulator			0.0335	KLK3
AIRE	transcription regulator			0.0374	KLK3,Mucl1/Spt1
PAX6	transcription regulator			0.0375	CENPN,Cylc1,IFNA4,Olfr1057/Olfr1062
SOX10	transcription regulator			0.0401	MAG
HOXD9	transcription regulator			0.0401	HOXD13
PHB	transcription regulator			0.0401	KLK3
OTX2	transcription regulator			0.0453	THBS4,TTR
AIP	transcription regulator			0.0466	IFNA4
SIN3A	transcription regulator			0.047	FBXO32,KLK3
