# Supplementary material for: Aberrant neuronal activity-induced signaling and gene expression in a mouse model of RASopathy
Source: PLoS Genet. 2017 Mar 27;13(3):e1006684. doi: 10.1371/journal.pgen.1006684 (PMC5386306; doi:10.1371/journal.pgen.1006684)
Supplement: S7 Table — DIANA miRPath v.2.0 tool with the default parameters is used for predicting the target pathways with a p-value threshold of p<0.01. (XLSX) [file pgen.1006684.s015.xlsx]

## Sheet: SheD61Y (basal)_Up
Upregulated miRNAs and their predicted target pathways and gene targets								Upregulated miRNAs_SheD61Y vs control_3hr
#	KEGG pathway	p-value	#genes	#miRNAs
1	Non-small cell lung cancer (mmu05223)	3.41268e-09	12	3				Diana tools - mirpath
2	Endometrial cancer (mmu05213)	1.05065e-08	12	3
3	Wnt signaling pathway (mmu04310)	4.75901e-08	22	3				P-value threshold: 0.01
4	Gap junction (mmu04540)	1.30007e-07	12	3				MicroT threshold: 0.8
5	Prostate cancer (mmu05215)	5.8601e-07	14	3				FDR correction
6	ErbB signaling pathway (mmu04012)	1.47125e-06	14	3
7	Insulin signaling pathway (mmu04910)	1.79592e-06	19	3
8	Focal adhesion (mmu04510)	4.49837e-06	24	3
9	Pathways in cancer (mmu05200)	8.23441e-06	36	3
10	TGF-beta signaling pathway (mmu04350)	9.03053e-06	14	3
11	Arrhythmogenic right ventricular cardiomyopathy (ARVC) (mmu05412)	1.49445e-05	12	3
12	mTOR signaling pathway (mmu04150)	2.19382e-05	11	3
13	Acute myeloid leukemia (mmu05221)	2.19382e-05	10	3
14	Long-term potentiation (mmu04720)	2.51684e-05	11	3
15	GnRH signaling pathway (mmu04912)	2.51684e-05	13	3
16	Basal cell carcinoma (mmu05217)	2.51684e-05	10	3
17	Regulation of actin cytoskeleton (mmu04810)	3.74425e-05	24	3
18	Fc gamma R-mediated phagocytosis (mmu04666)	4.44683e-05	13	3
19	Colorectal cancer (mmu05210)	9.62201e-05	10	3
20	Hypertrophic cardiomyopathy (HCM)(mmu05410)	0.000118794	12	3
21	Ubiquitin mediated proteolysis (mmu04120)	0.000144139	17	3
22	Progesterone-mediated oocyte maturation(mmu04914)	0.000165614	12	3
23	T cell receptor signaling pathway (mmu04660)	0.000191478	14	3
24	Hepatitis C (mmu05160)	0.000250774	15	3
25	Chronic myeloid leukemia (mmu05220)	0.000326649	11	3
26	Dilated cardiomyopathy (mmu05414)	0.000341278	12	3
27	Endocytosis (mmu04144)	0.000354764	21	3
28	Bacterial invasion of epithelial cells (mmu05100)	0.000447645	10	3
29	Chemokine signaling pathway (mmu04062)	0.000480118	20	3
30	Small cell lung cancer (mmu05222)	0.000573702	11	3
31	B cell receptor signaling pathway (mmu04662)	0.000645857	10	3
32	Retrograde endocannabinoid signaling(mmu04723)	0.000766294	14	4
33	PI3K-Akt signaling pathway (mmu04151)	0.00113692	30	3
34	Chagas disease (American trypanosomiasis)(mmu05142)	0.00113692	12	3
35	RNA degradation (mmu03018)	0.00165505	10	3
36	Axon guidance (mmu04360)	0.00185735	15	3
37	Transcriptional misregulation in cancer(mmu05202)	0.00321989	19	4
38	Protein processing in endoplasmic reticulum(mmu04141)	0.00512476	17	3
39	Osteoclast differentiation (mmu04380)	0.00512476	13	3
40	Glutamatergic synapse (mmu04724)	0.00512476	13	4
41	MAPK signaling pathway (mmu04010)	0.00630964	23	3
42	Neurotrophin signaling pathway (mmu04722)	0.00669776	12	3
43	Dopaminergic synapse (mmu04728)	0.00766584	14	4
44	Natural killer cell mediated cytotoxicity(mmu04650)	0.00834881	14	3
45	Leukocyte transendothelial migration(mmu04670)	0.00982443	13	3

## Sheet: Ptpn11D61Y B vs. control B
Datasets compared: Ptpn11D61Y B vs. control B						Diana tools - mirpath
						P-value threshold: 0.01
Down regulated miRNAs and their predicted target pathways and gene targets						MicroT threshold: 0.8
#	KEGG pathway	p-value	#genes	#miRNAs		FDR correction
1	Transcriptional misregulation in cancer(mmu05202)	0.000805541	10	3
2	HTLV-I infection (mmu05166)	0.00418435	12	3
Upregulated miRNAs and their predicted target pathways and gene targets
#	KEGG pathway	p-value	#genes	#miRNAs
1	Wnt signaling pathway (mmu04310)	4.81923e-06	15	3
2	MAPK signaling pathway (mmu04010)	6.62859e-06	18	3
3	Protein processing in endoplasmic reticulum(mmu04141)	0.000181822	12	3
4	HTLV-I infection (mmu05166)	0.00105762	16	3
5	Regulation of actin cytoskeleton (mmu04810)	0.00202761	13	3
6	Transcriptional misregulation in cancer(mmu05202)	0.00317459	11	2
7	Calcium signaling pathway (mmu04020)	0.0037439	11	3
8	Pathways in cancer (mmu05200)	0.00788625	17	3
Datasets compared: control S vs. B
Down regulated miRNAs and their predicted target pathways and gene targets
#	KEGG pathway	p-value	#genes	#miRNAs
1	Focal adhesion (mmu04510)	6.76501e-16	51	11
2	Prostate cancer (mmu05215)	5.23237e-15	28	10
3	Axon guidance (mmu04360)	1.59058e-14	36	11
4	T cell receptor signaling pathway (mmu04660)	2.50637e-12	31	11
5	MAPK signaling pathway (mmu04010)	3.18473e-11	56	11
6	PI3K-Akt signaling pathway (mmu04151)	8.74668e-11	67	10
7	Transcriptional misregulation in cancer(mmu05202)	1.15027e-10	45	11
8	Pathways in cancer (mmu05200)	3.72364e-09	67	12
9	Renal cell carcinoma (mmu05211)	4.13396e-09	23	9
10	Synaptic vesicle cycle (mmu04721)	1.66039e-08	18	7
11	Neurotrophin signaling pathway (mmu04722)	3.78374e-08	29	9
12	B cell receptor signaling pathway (mmu04662)	8.27043e-08	20	9
13	Gap junction (mmu04540)	8.27043e-08	21	10
14	TGF-beta signaling pathway (mmu04350)	1.19622e-07	21	7
15	Ubiquitin mediated proteolysis (mmu04120)	2.34539e-07	32	12
16	Chemokine signaling pathway (mmu04062)	3.91488e-07	39	9
17	Acute myeloid leukemia (mmu05221)	4.85762e-07	16	8
18	Small cell lung cancer (mmu05222)	5.76514e-07	21	7
19	Regulation of actin cytoskeleton (mmu04810)	6.06234e-07	44	10
20	Fc epsilon RI signaling pathway (mmu04664)	6.43484e-07	19	8
21	Endometrial cancer (mmu05213)	7.17896e-07	15	8
22	mTOR signaling pathway (mmu04150)	4.30557e-06	17	4
23	Wnt signaling pathway (mmu04310)	4.57211e-06	32	10
24	Adherens junction (mmu04520)	6.87914e-06	21	9
25	ErbB signaling pathway (mmu04012)	1.19574e-05	21	9
26	Colorectal cancer (mmu05210)	1.84366e-05	16	8
27	Non-small cell lung cancer (mmu05223)	1.84366e-05	15	9
28	GnRH signaling pathway (mmu04912)	1.84366e-05	20	12
29	Salmonella infection (mmu05132)	3.68732e-05	18	6
30	Fc gamma R-mediated phagocytosis (mmu04666)	4.33609e-05	20	8
31	Aldosterone-regulated sodium reabsorption(mmu04960)	4.52304e-05	11	5
32	Melanogenesis (mmu04916)	0.000103822	21	11
33	HTLV-I infection (mmu05166)	0.000192144	48	10
34	Bacterial invasion of epithelial cells (mmu05100)	0.000273298	16	6
35	Calcium signaling pathway (mmu04020)	0.000291654	33	11
36	Cocaine addiction (mmu05030)	0.000369095	13	7
37	NF-kappa B signaling pathway (mmu04064)	0.000419397	21	8
38	Endocytosis (mmu04144)	0.000443031	40	9
39	Glioma (mmu05214)	0.000521145	16	9
40	Melanoma (mmu05218)	0.00053426	16	7
41	Chronic myeloid leukemia (mmu05220)	0.000897433	16	9
42	VEGF signaling pathway (mmu04370)	0.000922348	14	7
43	Long-term depression (mmu04730)	0.00109426	16	9
44	Protein processing in endoplasmic reticulum(mmu04141)	0.00193565	30	10
45	Long-term potentiation (mmu04720)	0.00210142	14	9
46	Apoptosis (mmu04210)	0.00278383	15	7
47	Cell cycle (mmu04110)	0.0042906	24	8
48	Vascular smooth muscle contraction (mmu04270)	0.0044208	24	11
49	Glutamatergic synapse (mmu04724)	0.0059923	22	9
50	Osteoclast differentiation (mmu04380)	0.0084694	21	10
51	Progesterone-mediated oocyte maturation(mmu04914)	0.00882178	16	8
Upregulated miRNAs and their predicted target pathways and gene targets
#	KEGG pathway	p-value	#genes	#miRNAs
1	Wnt signaling pathway (mmu04310)	4.81923e-06	15	3
2	MAPK signaling pathway (mmu04010)	6.62859e-06	18	3
3	Protein processing in endoplasmic reticulum(mmu04141)	0.000181822	12	3
4	HTLV-I infection (mmu05166)	0.00105762	16	3
5	Regulation of actin cytoskeleton (mmu04810)	0.00202761	13	3
6	Transcriptional misregulation in cancer(mmu05202)	0.00317459	11	2
7	Calcium signaling pathway (mmu04020)	0.0037439	11	3
8	Pathways in cancer (mmu05200)	0.00788625	17	3
Datasets compared: Ptpn11D61Y S vs. B
Down regulated miRNAs and their predicted target pathways and gene targets
#	KEGG pathway	p-value	#genes	#miRNAs
1	Axon guidance (mmu04360)	6.02404e-12	23	6
2	Wnt signaling pathway (mmu04310)	3.32567e-11	24	6
3	TGF-beta signaling pathway (mmu04350)	1.73541e-07	14	5
4	Arrhythmogenic right ventricular cardiomyopathy (ARVC) (mmu05412)	2.99851e-07	12	6
5	Pathways in cancer (mmu05200)	1.86682e-06	33	6
6	T cell receptor signaling pathway (mmu04660)	9.1364e-06	15	5
7	Endocytosis (mmu04144)	1.68882e-05	22	6
8	Ubiquitin mediated proteolysis (mmu04120)	3.73177e-05	17	6
9	Prostate cancer (mmu05215)	0.000382501	10	5
10	Hypertrophic cardiomyopathy (HCM) (mmu05410)	0.000399928	11	6
11	Glutamatergic synapse (mmu04724)	0.00051743	14	6
12	Jak-STAT signaling pathway (mmu04630)	0.000555524	16	6
13	RNA degradation (mmu03018)	0.000835128	10	4
14	MAPK signaling pathway (mmu04010)	0.000835128	24	5
15	Dilated cardiomyopathy (mmu05414)	0.000835128	11	6
16	Osteoclast differentiation (mmu04380)	0.000938691	13	5
17	PI3K-Akt signaling pathway (mmu04151)	0.00118015	27	6
18	Oocyte meiosis (mmu04114)	0.00218127	13	5
19	Neurotrophin signaling pathway (mmu04722)	0.00292317	13	6
20	Natural killer cell mediated cytotoxicity (mmu04650)	0.00328573	14	5
21	HTLV-I infection (mmu05166)	0.00328573	24	6
22	Melanogenesis (mmu04916)	0.00523189	11	5
23	Focal adhesion (mmu04510)	0.00912551	17	6
24	ErbB signaling pathway (mmu04012)	0.00993696	10	5
Upregulated miRNAs and their predicted target pathways and gene targets
#	KEGG pathway	p-value	#genes	#miRNAs
1	MAPK signaling pathway (mmu04010)	7.89014e-06	13	2
2	Pathways in cancer (mmu05200)	0.00015994	13	2
Datasets compared: Ptpn11D61Y S vs. control S
Down regulated miRNAs and their predicted target pathways and gene targets
#	KEGG pathway	p-value	#genes	#miRNAs
1	Adherens junction (mmu04520)	0.000344907	12	5
2	Arrhythmogenic right ventricular cardiomyopathy (ARVC) (mmu05412)	0.00370829	11	5
3	Lysine degradation (mmu00310)	0.00824164	5	4
4	Circadian entrainment (mmu04713)	0.00933866	13	4
5	Glioma (mmu05214)	0.0102718	8	2
6	Insulin secretion (mmu04911)	0.0102718	10	3
7	Hippo signaling pathway (mmu04390)	0.0102718	14	4
8	Glutamatergic synapse (mmu04724)	0.0190093	12	5
9	Amphetamine addiction (mmu05031)	0.0226456	7	3
10	Mucin type O-Glycan biosynthesis (mmu00512)	0.0336076	2	2
11	Thyroid hormone signaling pathway (mmu04919)	0.0426933	13	5
12	Cell adhesion molecules (CAMs) (mmu04514)	0.0435857	9	5
Upregulated miRNAs and their predicted target pathways and gene targets
#	KEGG pathway	p-value	#genes	#miRNAs
1	Fatty acid biosynthesis (mmu00061)	5.05037e-21	1	1
2	Fatty acid metabolism (mmu01212)	8.76374e-06	2	2
3	Signaling pathways regulating pluripotency of stem cells (mmu04550)	0.000151987	22	5
4	Proteoglycans in cancer (mmu05205)	0.000553488	23	4
5	Hippo signaling pathway (mmu04390)	0.000637739	24	5
6	Sphingolipid metabolism (mmu00600)	0.00500214	7	3
7	Pathways in cancer (mmu05200)	0.00500214	46	5
8	Renal cell carcinoma (mmu05211)	0.00592694	12	4
9	TGF-beta signaling pathway (mmu04350)	0.0105298	15	4
10	mTOR signaling pathway (mmu04150)	0.0334284	12	4
11	Focal adhesion (mmu04510)	0.0367903	27	6
12	Colorectal cancer (mmu05210)	0.0439295	10	4
